# Supplementary material for: Identification of Novel Risk Variants of Non-Syndromic Cleft Palate by Targeted Gene Panel Sequencing
Source: J Clin Med. 2023 Mar 4;12(5):2051. doi: 10.3390/jcm12052051 (PMC10004578; doi:10.3390/jcm12052051)
Supplement: Supplementary file 1 [file jcm-12-02051-s001.zip]

Archive with 2 entries (2 files):
- Supplementary Figures 1-13.pdf
- Supplementary Tables 1-4.xlsx
