# Supplementary material for: Identification of Novel Risk Variants of Non-Syndromic Cleft Palate by Targeted Gene Panel Sequencing
Source: J Clin Med. 2023 Mar 4;12(5):2051. doi: 10.3390/jcm12052051 (PMC10004578; doi:10.3390/jcm12052051)
Supplement: Supplementary file 1 [file jcm-12-02051-s001.zip › Supplementary Tables 1-4.xlsx]

## Sheet: ST1 
Supplementary Table S1.
The NGS targeted multigene panel for ns-CP - characteristics of genes
					Gene location
No.	Gene	Description	Ensembl ID	Cytoband	Start (bp)	End (bp)	Strand	Gene type	Phenotype description
1	ABCA4	ATP binding cassette subfamily A member 4 [Source:HGNC Symbol;Acc:HGNC:34]	ENSG00000198691	p22.1	93992834	94121148	-1	protein_coding	Cone rod dystrophy
									CONE-ROD DYSTROPHY 3
									MACULAR DEGENERATION AGE-RELATED 2
									NON RARE IN EUROPE: Age-related macular degeneration
									Retinitis pigmentosa
									RETINITIS PIGMENTOSA 19
									STARGARDT DISEASE
									STARGARDT DISEASE 1
2	ACSS2	acyl-CoA synthetase short chain family member 2 [Source:HGNC Symbol;Acc:HGNC:15814]	ENSG00000131069	q11.22	34872146	34927962	1	protein_coding
3	ACVR2A	activin A receptor type 2A [Source:HGNC Symbol;Acc:HGNC:173]	ENSG00000121989	q22.3	147844517	147930826	1	protein_coding
4	ADAMTS1	ADAM metallopeptidase with thrombospondin type 1 motif 1 [Source:HGNC Symbol;Acc:HGNC:217]	ENSG00000154734	q21.3	26835755	26845409	-1	protein_coding
5	ADAMTS2	ADAM metallopeptidase with thrombospondin type 1 motif 2 [Source:HGNC Symbol;Acc:HGNC:218]	ENSG00000087116	q35.3	179110853	179345461	-1	protein_coding	Dermatosparaxis Ehlers-Danlos syndrome
									Ehlers-Danlos syndrome dermatosparaxis type
6	ADAMTS20	ADAM metallopeptidase with thrombospondin type 1 motif 20 [Source:HGNC Symbol;Acc:HGNC:17178]	ENSG00000173157	q12	43353866	43552203	-1	protein_coding
7	ADAMTS9	ADAM metallopeptidase with thrombospondin type 1 motif 9 [Source:HGNC Symbol;Acc:HGNC:13202]	ENSG00000163638	p14.1	64515654	64688000	-1	protein_coding	Juvenile nephronophthisis
									Nephronophthisis Related Ciliopathy
8	ADAMTSL1	ADAMTS like 1 [Source:HGNC Symbol;Acc:HGNC:14632]	ENSG00000178031	p22.2	17906563	18910950	1	protein_coding	Microcephaly-facial dysmorphism-ocular anomalies-multiple congenital anomalies syndrome
9	ADGRL2	adhesion G protein-coupled receptor L2 [Source:HGNC Symbol;Acc:HGNC:18582]	ENSG00000117114	p31.1	81306147	81992436	1	protein_coding
10	ADK	adenosine kinase [Source:HGNC Symbol;Acc:HGNC:257]	ENSG00000156110	q22.2	74151202	74709963	1	protein_coding	Autosomal Recessive Mental Retardation
									HYPERMETHIONINEMIA DUE TO ADENOSINE KINASE DEFICIENCY
									Hypermethioninemia encephalopathy due to adenosine kinase deficiency
11	AJUBA	ajuba LIM protein [Source:HGNC Symbol;Acc:HGNC:20250]	ENSG00000129474	q11.2	22971177	22982551	-1	protein_coding
12	ALPL	alkaline phosphatase, biomineralization associated [Source:HGNC Symbol;Acc:HGNC:438]	ENSG00000162551	p36.12	21509397	21578410	1	protein_coding	Adult hypophosphatasia
									Childhood-onset hypophosphatasia
									Hypophosphatasia
									HYPOPHOSPHATASIA ADULT
									HYPOPHOSPHATASIA CHILDHOOD
									HYPOPHOSPHATASIA INFANTILE
									Infantile hypophosphatasia
									ODONTOHYPOPHOSPHATASIA
									Perinatal lethal hypophosphatasia
									Prenatal benign hypophosphatasia
13	ALX1	ALX homeobox 1 [Source:HGNC Symbol;Acc:HGNC:1494]	ENSG00000180318	q21.31	85280220	85301784	1	protein_coding	FRONTONASAL DYSPLASIA 3
									Frontonasal dysplasia-severe microphthalmia-severe facial clefting syndrome
14	ALX3	ALX homeobox 3 [Source:HGNC Symbol;Acc:HGNC:449]	ENSG00000156150	p13.3	110059870	110070672	-1	protein_coding	FRONTONASAL DYSPLASIA TYPE 1
									Frontorhiny
15	ALX4	ALX homeobox 4 [Source:HGNC Symbol;Acc:HGNC:450]	ENSG00000052850	p11.2	44260440	44310139	-1	protein_coding	Craniosynostosis 5 susceptibility to
									Enlarged parietal foramina
									Frontonasal dysplasia 2
									Frontonasal dysplasia-alopecia-genital anomalies syndrome
									Isolated scaphocephaly
									PARIETAL FORAMINA 2
									Potocki-Shaffer syndrome
16	AMBN	ameloblastin [Source:HGNC Symbol;Acc:HGNC:452]	ENSG00000178522	q13.3	70592256	70607288	1	protein_coding	AMELOGENESIS IMPERFECTA TYPE IF
									Hypoplastic amelogenesis imperfecta
17	ANOS1	anosmin 1 [Source:HGNC Symbol;Acc:HGNC:6211]	ENSG00000011201	p22.31	8528874	8732137	-1	protein_coding	Hypogonadotropic hypogonadism 1 with or without anosmia
									Kallmann Syndrome
									Normosmic congenital hypogonadotropic hypogonadism
18	ANTXR1	ANTXR cell adhesion molecule 1 [Source:HGNC Symbol;Acc:HGNC:21014]	ENSG00000169604	p13.3	69013176	69249327	1	protein_coding	GAPO syndrome
									HEMANGIOMA CAPILLARY INFANTILE
									NON RARE IN EUROPE: Infantile capillary hemangioma
19	APC	APC regulator of WNT signaling pathway [Source:HGNC Symbol;Acc:HGNC:583]	ENSG00000134982	q22.2	112707498	112846239	1	protein_coding	APC-related attenuated familial adenomatous polyposis
									Cenani-Lenz syndrome
									Colorectal Cancer
									DESMOID DISEASE HEREDITARY
									Desmoid tumor
									Familial adenomatous polyposis 1
									Familial adenomatous polyposis due to 5q22.2 microdeletion
									GARDNER SYNDROME
									Gastric adenocarcinoma and proximal polyposis of the stomach
									GASTRIC CANCER GASTRIC CANCER INTESTINAL INCLUDED
									Hepatocellular Carcinoma
									Turcot syndrome with polyposis
20	APOC2	apolipoprotein C2 [Source:HGNC Symbol;Acc:HGNC:609]	ENSG00000234906	q13.32	44946035	44949565	1	protein_coding	Familial apolipoprotein C-II deficiency
21	ARHGAP21	Rho GTPase activating protein 21 [Source:HGNC Symbol;Acc:HGNC:23725]	ENSG00000107863	p12.1	24583609	24723887	-1	protein_coding
22	ARHGAP29	Rho GTPase activating protein 29 [Source:HGNC Symbol;Acc:HGNC:30207]	ENSG00000137962	p22.1	94148988	94275068	-1	protein_coding	Cleft lip/palate
23	ARID3B	AT-rich interaction domain 3B [Source:HGNC Symbol;Acc:HGNC:14350]	ENSG00000179361	q24.1	74541206	74598131	1	protein_coding
24	ARVCF	ARVCF delta catenin family member [Source:HGNC Symbol;Acc:HGNC:728]	ENSG00000099889	q11.21	19969896	20016823	-1	protein_coding	22q11.2 Deletion Syndrome
25	AXIN1	axin 1 [Source:HGNC Symbol;Acc:HGNC:903]	ENSG00000103126	p13.3	287440	352723	-1	protein_coding	Adult hepatocellular carcinoma
									caudal duplication anomaly
									Hepatocellular Carcinoma
26	AXIN2	axin 2 [Source:HGNC Symbol;Acc:HGNC:904]	ENSG00000168646	q24.1	65528563	65561648	-1	protein_coding	AXIN2-related attenuated familial adenomatous polyposis
									Colorectal Cancer
									NON RARE IN EUROPE: Hypodontia
									Oligodontia
									Oligodontia-cancer predisposition syndrome
									Oligodontia-colorectal cancer syndrome
27	BAALC	BAALC binder of MAP3K1 and KLF4 [Source:HGNC Symbol;Acc:HGNC:14333]	ENSG00000164929	q22.3	103140713	103230305	1	protein_coding
28	BARX1	BARX homeobox 1 [Source:HGNC Symbol;Acc:HGNC:955]	ENSG00000131668	q22.32	93951627	93955355	-1	protein_coding
29	BARX2	BARX homeobox 2 [Source:HGNC Symbol;Acc:HGNC:956]	ENSG00000043039	q24.3	129375848	129452279	1	protein_coding
30	BCL3	BCL3 transcription coactivator [Source:HGNC Symbol;Acc:HGNC:998]	ENSG00000069399	q13.32	44747705	44760044	1	protein_coding
31	BCOR	BCL6 corepressor [Source:HGNC Symbol;Acc:HGNC:20893]	ENSG00000183337	p11.4	40049815	40177329	-1	protein_coding	ACUTE PROMYELOCYTIC LEUKEMIA
									Clear cell sarcoma of kidney
									Microphthalmia Lenz type
									MICROPHTHALMIA SYNDROMIC 1
									MICROPHTHALMIA SYNDROMIC 2
									Oculofaciocardiodental syndrome
32	BDH1	3-hydroxybutyrate dehydrogenase 1 [Source:HGNC Symbol;Acc:HGNC:1027]	ENSG00000161267	q29	197509783	197573323	-1	protein_coding
33	BHMT	betaine--homocysteine S-methyltransferase [Source:HGNC Symbol;Acc:HGNC:1047]	ENSG00000145692	q14.1	79111809	79132288	1	protein_coding
34	BHMT2	betaine--homocysteine S-methyltransferase 2 [Source:HGNC Symbol;Acc:HGNC:1048]	ENSG00000132840	q14.1	79069767	79090069	1	protein_coding
35	BMP2	bone morphogenetic protein 2 [Source:HGNC Symbol;Acc:HGNC:1069]	ENSG00000125845	p12.3	6767686	6780246	1	protein_coding	20p12.3 microdeletion syndrome
									BRACHYDACTYLY TYPE A2
									HEMOCHROMATOSIS TYPE 1
									SHORT STATURE FACIAL DYSMORPHISM AND SKELETAL ANOMALIES WITH OR WITHOUT CARDIAC ANOMALIES
									Short stature palatal anomalies congenital heart disease and skeletal malformations
36	BMP3	bone morphogenetic protein 3 [Source:HGNC Symbol;Acc:HGNC:1070]	ENSG00000152785	q21.21	81030708	81057627	1	protein_coding
37	BMP4	bone morphogenetic protein 4 [Source:HGNC Symbol;Acc:HGNC:1071]	ENSG00000125378	q22.2	53949736	53958761	-1	protein_coding	BMP4-associated malformations
									Cleft lip/palate
									MICROPHTHALMIA SYNDROMIC 6
									Microphthalmia with brain and digit anomalies
									OROFACIAL CLEFT 11
									Renal agenesis unilateral
38	BMP7	bone morphogenetic protein 7 [Source:HGNC Symbol;Acc:HGNC:1074]	ENSG00000101144	q13.31	57168753	57266641	-1	protein_coding
39	BMPR1A	bone morphogenetic protein receptor type 1A [Source:HGNC Symbol;Acc:HGNC:1076]	ENSG00000107779	q23.2	86756601	86932825	1	protein_coding	Familial colorectal cancer Type X
									Generalized juvenile polyposis/juvenile polyposis coli
									Hereditary mixed polyposis syndrome
									Juvenile polyposis of infancy
									Juvenile polyposis syndrome
									POLYPOSIS SYNDROME HEREDITARY MIXED 2
40	BRCA1	BRCA1 DNA repair associated [Source:HGNC Symbol;Acc:HGNC:1100]	ENSG00000012048	q21.31	43044295	43170245	-1	protein_coding	Breast Cancer
									BREAST-OVARIAN CANCER FAMILIAL SUSCEPTIBILITY TO 1
									Familial pancreatic carcinoma
									Familial prostate cancer
									Fanconi anemia
									FANCONI ANEMIA COMPLEMENTATION GROUP S
									Hereditary breast and ovarian cancer syndrome
									Hereditary breast cancer
									Hereditary site-specific ovarian cancer syndrome
									Intellectual disability
									PANCREATIC CANCER SUSCEPTIBILITY TO 4
									Primary peritoneal carcinoma
41	BRCA2	BRCA2 DNA repair associated [Source:HGNC Symbol;Acc:HGNC:1101]	ENSG00000139618	q13.1	32315086	32400268	1	protein_coding	Breast Cancer
									BREAST-OVARIAN CANCER FAMILIAL SUSCEPTIBILITY TO 2
									Familial pancreatic carcinoma
									Familial prostate cancer
									Fanconi anemia
									FANCONI ANEMIA COMPLEMENTATION GROUP D1
									GLIOMA SUSCEPTIBILITY 3
									Hereditary breast and ovarian cancer syndrome
									Hereditary breast cancer
									Hereditary site-specific ovarian cancer syndrome
									Inherited cancer-predisposing syndrome due to biallelic BRCA2 mutations
									Medulloblastoma
									Nephroblastoma
									PANCREATIC CANCER SUSCEPTIBILITY TO 2
									Prostate Cancer
									WILMS TUMOR 1
42	BRIP1	BRCA1 interacting protein C-terminal helicase 1 [Source:HGNC Symbol;Acc:HGNC:20473]	ENSG00000136492	q23.2	61679139	61863528	-1	protein_coding	Breast Cancer
									Fanconi anemia
									FANCONI ANEMIA COMPLEMENTATION GROUP J
									Hereditary breast and ovarian cancer syndrome
43	CASP4	caspase 4 [Source:HGNC Symbol;Acc:HGNC:1505]	ENSG00000196954	q22.3	104942866	104969366	-1	protein_coding
44	CASP8	caspase 8 [Source:HGNC Symbol;Acc:HGNC:1509]	ENSG00000064012	q33.1	201233443	201287711	1	protein_coding	Adult hepatocellular carcinoma
									Autoimmune lymphoproliferative syndrome with recurrent viral infections
									Breast Cancer
									CASPASE 8 DEFICIENCY
									Hepatocellular Carcinoma
									LUNG CANCER ALVEOLAR CELL CARCINOMA INCLUDED
45	CDH1	cadherin 1 [Source:HGNC Symbol;Acc:HGNC:1748]	ENSG00000039068	q22.1	68737292	68835537	1	protein_coding	BLEPHAROCHEILODONTIC SYNDROME 1
									Blepharo-cheilo-odontic syndrome
									Breast Cancer
									Cleft lip/palate
									Endometrial Cancer
									GASTRIC CANCER HEREDITARY DIFFUSE
									Hereditary breast cancer
									Hereditary diffuse gastric cancer
									OVARIAN CANCER OVARIAN CANCER EPITHELIAL INCLUDED
									Prostate Cancer
46	CDH3	cadherin 3 [Source:HGNC Symbol;Acc:HGNC:1762]	ENSG00000062038	q22.1	68636189	68727468	1	protein_coding	ECTODERMAL DYSPLASIA ECTRODACTYLY AND MACULAR DYSTROPHY SYNDROME
									EEM syndrome
									Hypotrichosis with juvenile macular degeneration
47	CDKAL1	CDK5 regulatory subunit associated protein 1 like 1 [Source:HGNC Symbol;Acc:HGNC:21050]	ENSG00000145996	p22.3	20534457	21232404	1	protein_coding
48	CDON	cell adhesion associated, oncogene regulated [Source:HGNC Symbol;Acc:HGNC:17104]	ENSG00000064309	q24.2	125955796	126063335	-1	protein_coding	Alobar holoprosencephaly
									Holoprosencephaly 11
									Lobar holoprosencephaly
									Microform holoprosencephaly
									Midline interhemispheric variant of holoprosencephaly
									Pituitary stalk interruption syndrome
									Semilobar holoprosencephaly
									Septopreoptic holoprosencephaly
49	CFAP57	cilia and flagella associated protein 57 [Source:HGNC Symbol;Acc:HGNC:26485]	ENSG00000243710	p34.2	43172330	43254358	1	protein_coding
50	CHD1	chromodomain helicase DNA binding protein 1 [Source:HGNC Symbol;Acc:HGNC:1915]	ENSG00000153922	q21.1	98853985	98929007	-1	protein_coding	CHD1-related neurodevelopment disorder
									Intellectual disability-autism-speech apraxia-craniofacial dysmorphism syndrome
									PILAROWSKI-BJORNSSON SYNDROME
51	CHD7	chromodomain helicase DNA binding protein 7 [Source:HGNC Symbol;Acc:HGNC:20626]	ENSG00000171316	q12.2	60678740	60868028	1	protein_coding	CHARGE SYNDROME
									HYPOGONADOTROPIC HYPOGONADISM 5 WITH OR WITHOUT ANOSMIA
									Kallmann Syndrome
									Normosmic congenital hypogonadotropic hypogonadism
									OMENN SYNDROME
52	CHRNG	cholinergic receptor nicotinic gamma subunit [Source:HGNC Symbol;Acc:HGNC:1967]	ENSG00000196811	q37.1	232539692	232548115	1	protein_coding	Autosomal recessive multiple pterygium syndrome
									Lethal multiple pterygium syndrome
									MULTIPLE PTERYGIUM SYNDROME ESCOBAR VARIANT
									MULTIPLE PTERYGIUM SYNDROME LETHAL TYPE
53	CHUK	component of inhibitor of nuclear factor kappa B kinase complex [Source:HGNC Symbol;Acc:HGNC:1974]	ENSG00000213341	q24.31	100188300	100229596	-1	protein_coding	Fetal encasement syndrome
									Cocoon syndrome
54	CLPTM1	CLPTM1 regulator of GABA type A receptor forward trafficking [Source:HGNC Symbol;Acc:HGNC:2087]	ENSG00000104853	q13.32	44954585	44993341	1	protein_coding
55	COL11A1	collagen type XI alpha 1 chain [Source:HGNC Symbol;Acc:HGNC:2186]	ENSG00000060718	p21.1	102876467	103108872	-1	protein_coding	Autosomal dominant myopia-midfacial retrusion-sensorineural hearing loss-rhizomelic dysplasia syndrome
									Autosomal recessive Stickler syndrome
									DEAFNESS AUTOSOMAL DOMINANT 37
									Fibrochondrogenesis
									FIBROCHONDROGENESIS 1
									INTERVERTEBRAL DISC DISEASE
									MARSHALL SYNDROME
									Stickler syndrome type 2
56	COL11A2	collagen type XI alpha 2 chain [Source:HGNC Symbol;Acc:HGNC:2187]	ENSG00000204248	p21.32	33162681	33192499	-1	protein_coding	Autosomal dominant non-syndromic sensorineural deafness type DFNA
									Autosomal dominant otospondylomegaepiphyseal dysplasia
									Autosomal recessive non-syndromic sensorineural deafness type DFNB
									AUTOSOMAL RECESSIVE OTOSPONDYLOMEGAEPIPHYSEAL DYSPLASIA
									DEAFNESS AUTOSOMAL DOMINANT 13
									DEAFNESS AUTOSOMAL RECESSIVE TYPE 53
									Fibrochondrogenesis
									FIBROCHONDROGENESIS 2
									Otospondylomegaepiphyseal dysplasia
									OTOSPONDYLOMEGAEPIPHYSEAL DYSPLASIA AUTOSOMAL RECESSIVE
									STICKLER SYNDROME TYPE 3
									WEISSENBACHER-ZWEYMUELLER SYNDROME
57	COL17A1	collagen type XVII alpha 1 chain [Source:HGNC Symbol;Acc:HGNC:2194]	ENSG00000065618	q25.1	104031286	104085880	-1	protein_coding	EPIDERMOLYSIS BULLOSA JUNCTIONAL NON-HERLITZ TYPE
									Epithelial recurrent erosion dystrophy
									Junctional epidermolysis bullosa generalized intermediate
									Late-onset junctional epidermolysis bullosa
									Localized junctional epidermolysis bullosa non-Herlitz type
58	COL1A1	collagen type I alpha 1 chain [Source:HGNC Symbol;Acc:HGNC:2197]	ENSG00000108821	q21.33	50184101	50201632	-1	protein_coding	Arthrochalasia Ehlers-Danlos syndrome
									CAFFEY DISEASE
									Classical Ehlers-Danlos syndrome
									COL1A1-RELATED OSTEOGENESIS IMPERFECTA
									COLLAGEN TYPE I ALPHA-1
									DERMATOFIBROSARCOMA PROTUBERANS
									EHLERS-DANLOS SYNDROME ARTHROCHALASIA TYPE 1
									Ehlers-Danlos Syndrome Classic Type COL1A1-Related
									EHLERS-DANLOS SYNDROME TYPE VIIA
									Ehlers-Danlos/osteogenesis imperfecta syndrome
									High bone mass osteogenesis imperfecta
									Osteogenesis imperfecta type 1
									Osteogenesis imperfecta type 2
									Osteogenesis imperfecta type 3
									Osteogenesis imperfecta type 4
									OSTEOPOROSIS
59	COL1A2	collagen type I alpha 2 chain [Source:HGNC Symbol;Acc:HGNC:2198]	ENSG00000164692	q21.3	94394895	94431227	1	protein_coding	Arthrochalasia Ehlers-Danlos syndrome
									Cardiac-valvular Ehlers-Danlos syndrome
									EHLERS-DANLOS SYNDROME ARTHROCHALASIA TYPE 2
									Ehlers-Danlos syndrome cardiac valvular type
									Ehlers-Danlos/osteogenesis imperfecta syndrome
									High bone mass osteogenesis imperfecta
									Osteogenesis imperfecta type 1
									Osteogenesis imperfecta type 2
									Osteogenesis imperfecta type 3
									Osteogenesis imperfecta type 4
									OSTEOPOROSIS
60	COL21A1	collagen type XXI alpha 1 chain [Source:HGNC Symbol;Acc:HGNC:17025]	ENSG00000124749	p12.1	56056590	56394094	-1	protein_coding
61	COL2A1	collagen type II alpha 1 chain [Source:HGNC Symbol;Acc:HGNC:2200]	ENSG00000139219	q13.11	47972967	48004554	-1	protein_coding	Achondrogenesis type 2
									ACHONDROGENESIS TYPE II
									Autosomal dominant otospondylomegaepiphyseal dysplasia
									Autosomal dominant rhegmatogenous retinal detachment
									AVASCULAR NECROSIS OF FEMORAL HEAD PRIMARY 1
									COLLAGEN TYPE II ALPHA-1
									CZECH DYSPLASIA
									Czech dysplasia metatarsal type
									Dysspondyloenchondromatosis
									Epiphyseal dysplasia multiple with myopia and conductive deafness
									Familial avascular necrosis of femoral head
									Hypochondrogenesis
									KNIEST DYSPLASIA
									Legg-Calve-Perthes disease
									Mild spondyloepiphyseal dysplasia due to COL2A1 mutation with early-onset osteoarthritis
									Multiple epiphyseal dysplasia Beighton type
									OSTEOARTHRITIS WITH MILD CHONDRODYSPLASIA
									Platyspondylic dysplasia Torrance type
									PLATYSPONDYLIC LETHAL SKELETAL DYSPLASIA TORRANCE TYPE
									Spondyloepimetaphyseal dysplasia Strudwick type
									SPONDYLOEPIPHYSEAL DYSPLASIA CONGENITA
									Spondyloepiphyseal dysplasia stanescu type
									Spondylometaphyseal dysplasia 'corner fracture' type
									Spondylometaphyseal dysplasia Schmidt type
									SPONDYLOPERIPHERAL DYSPLASIA
									Spondyloperipheral dysplasia-short ulna syndrome
									STICKLER SYNDROME TYPE I
									STICKLER SYNDROME TYPE I NONSYNDROMIC OCULAR
62	COL3A1	collagen type III alpha 1 chain [Source:HGNC Symbol;Acc:HGNC:2201]	ENSG00000168542	q32.2	188974373	189012746	1	protein_coding	Acrogeria
									Ehlers-Danlos syndrome vascular type
									Familial abdominal aortic aneurysm
									Familial cerebral saccular aneurysm
									POLYMICROGYRIA WITH OR WITHOUT VASCULAR-TYPE EHLERS-DANLOS SYNDROME
									Vascular Ehlers-Danlos syndrome
63	COL5A1	collagen type V alpha 1 chain [Source:HGNC Symbol;Acc:HGNC:2209]	ENSG00000130635	q34.3	134641803	134844843	1	protein_coding	Classical Ehlers-Danlos syndrome
									EHLERS-DANLOS SYNDROME CLASSIC TYPE 1
									EHLERS-DANLOS SYNDROME CLASSIC TYPE 2
64	COL8A1	collagen type VIII alpha 1 chain [Source:HGNC Symbol;Acc:HGNC:2215]	ENSG00000144810	q12.1	99638475	99799226	1	protein_coding
65	COL9A1	collagen type IX alpha 1 chain [Source:HGNC Symbol;Acc:HGNC:2217]	ENSG00000112280	q13	70216040	70303084	-1	protein_coding	Autosomal recessive Stickler syndrome
									EPIPHYSEAL DYSPLASIA MULTIPLE 6
									Multiple epiphyseal dysplasia due to collagen 9 anomaly
									MULTIPLE EPIPHYSEAL DYSPLASIA TYPE 6
									STICKLER SYNDROME TYPE 4
66	COL9A2	collagen type IX alpha 2 chain [Source:HGNC Symbol;Acc:HGNC:2218]	ENSG00000049089	p34.2	40300489	40317813	-1	protein_coding	Autosomal recessive Stickler syndrome
									EPIPHYSEAL DYSPLASIA MULTIPLE 2
									Multiple epiphyseal dysplasia due to collagen 9 anomaly
									MULTIPLE EPIPHYSEAL DYSPLASIA TYPE 2
									Stickler syndrome type V
67	COL9A3	collagen type IX alpha 3 chain [Source:HGNC Symbol;Acc:HGNC:2219]	ENSG00000092758	q13.33	62816244	62841159	1	protein_coding	Autosomal recessive Stickler syndrome
									EPIPHYSEAL DYSPLASIA MULTIPLE 3
									INTERVERTEBRAL DISC DISEASE
									Multiple epiphyseal dysplasia due to collagen 9 anomaly
									MULTIPLE EPIPHYSEAL DYSPLASIA TYPE 3
									Stickler syndrome
68	COLEC11	collectin subfamily member 11 [Source:HGNC Symbol;Acc:HGNC:17213]	ENSG00000118004	p25.3	3594832	3644644	1	protein_coding	3MC syndrome
									3MC SYNDROME 2
69	CREBBP	CREB binding protein [Source:HGNC Symbol;Acc:HGNC:2348]	ENSG00000005339	p13.3	3725054	3880713	-1	protein_coding	Acute myeloid leukemia with t8
									Menke-Hennekam syndrome 1
									RUBINSTEIN-TAYBI SYNDROME 1
									Rubinstein-Taybi syndrome due to 16p13.3 microdeletion
									Rubinstein-Taybi syndrome due to CREBBP mutations
70	CRISPLD2	cysteine rich secretory protein LCCL domain containing 2 [Source:HGNC Symbol;Acc:HGNC:25248]	ENSG00000103196	q24.1	84819985	84920768	1	protein_coding
71	CSF1	colony stimulating factor 1 [Source:HGNC Symbol;Acc:HGNC:2432]	ENSG00000184371	p13.3	109910242	109930992	1	protein_coding
72	CSF1R	colony stimulating factor 1 receptor [Source:HGNC Symbol;Acc:HGNC:2433]	ENSG00000182578	q32	150053291	150113372	-1	protein_coding	BRAIN ABNORMALITIES NEURODEGENERATION AND DYSOSTEOSCLEROSIS
									Early-onset calcifying leukoencephalopathy-skeletal dysplasia
									Hereditary diffuse leukoencephalopathy with axonal spheroids and pigmented glia
									LEUKOENCEPHALOPATHY HEREDITARY DIFFUSE WITH SPHEROIDS
73	CTNNB1	catenin beta 1 [Source:HGNC Symbol;Acc:HGNC:2514]	ENSG00000168036	p22.1	41194741	41260096	1	protein_coding	Adult hepatocellular carcinoma
									Colorectal Cancer
									Craniopharyngioma
									Desmoid tumor
									EXUDATIVE VITREORETINOPATHY 7
									Familial exudative vitreoretinopathy
									Hepatocellular Carcinoma
									Medulloblastoma
									MENTAL RETARDATION AUTOSOMAL DOMINANT 19
									Microcystic stromal tumor
									NEURODEVELOPMENTAL DISORDER WITH SPASTIC DIPLEGIA AND VISUAL DEFECTS
									NON RARE IN EUROPE: Aldosterone-producing adenoma
									OVARIAN CANCER OVARIAN CANCER EPITHELIAL INCLUDED
									Pediatric hepatocellular carcinoma
									Pilomatrixoma
									Severe intellectual disability-progressive spastic diplegia syndrome
74	CTNND1	catenin delta 1 [Source:HGNC Symbol;Acc:HGNC:2515]	ENSG00000198561	q12.1	57753243	57819546	1	protein_coding	BLEPHAROCHEILODONTIC SYNDROME 2
									Blepharo-cheilo-odontic syndrome
75	CYP1A1	cytochrome P450 family 1 subfamily A member 1 [Source:HGNC Symbol;Acc:HGNC:2595]	ENSG00000140465	q24.1	74719542	74725536	-1	protein_coding
76	CYRIA	CYFIP related Rac1 interactor A [Source:HGNC Symbol;Acc:HGNC:25373]	ENSG00000197872	p24.2	16549459	16666331	-1	protein_coding
77	DCAF4L2	DDB1 and CUL4 associated factor 4 like 2 [Source:HGNC Symbol;Acc:HGNC:26657]	ENSG00000176566	q21.3	87870747	87874015	-1	protein_coding
78	DEFB112	defensin beta 112 [Source:HGNC Symbol;Acc:HGNC:18093]	ENSG00000180872	p12.3	50042099	50049929	-1	protein_coding
79	DHCR24	24-dehydrocholesterol reductase [Source:HGNC Symbol;Acc:HGNC:2859]	ENSG00000116133	p32.3	54849627	54887195	-1	protein_coding	DESMOSTEROLOSIS
80	DHCR7	7-dehydrocholesterol reductase [Source:HGNC Symbol;Acc:HGNC:2860]	ENSG00000172893	q13.4	71428193	71452868	-1	protein_coding	SMITH-LEMLI-OPITZ SYNDROME
81	DHODH	dihydroorotate dehydrogenase (quinone) [Source:HGNC Symbol;Acc:HGNC:2867]	ENSG00000102967	q22.2	72008588	72027664	1	protein_coding	Postaxial acrofacial dysostosis
82	DICER1	dicer 1, ribonuclease III [Source:HGNC Symbol;Acc:HGNC:17098]	ENSG00000100697	q32.13	95086228	95158010	-1	protein_coding	Familial multinodular goiter
									GLOBAL DEVELOPMENTAL DELAY LUNG CYSTS OVERGROWTH AND WILMS TUMOR
									Goiter multinodular 1 with or without sertoli-leydig cell tumors
									Gynandroblastoma
									Maligant granulosa cell tumor of the ovary
									Malignant Sertoli-Leydig cell tumor of the ovary
									PLEUROPULMONARY BLASTOMA
									Pleuropulmonary blastoma familial tumor susceptibility syndrome
									Rhabdomyosarcoma embryonal 2
83	DISP1	dispatched RND transporter family member 1 [Source:HGNC Symbol;Acc:HGNC:19711]	ENSG00000154309	q41	222815022	223005995	1	protein_coding	Alobar holoprosencephaly
									Holoprosencephaly
									Lobar holoprosencephaly
									Microform holoprosencephaly
									Midline interhemispheric variant of holoprosencephaly
									Semilobar holoprosencephaly
									Septopreoptic holoprosencephaly
84	DKK1	dickkopf WNT signaling pathway inhibitor 1 [Source:HGNC Symbol;Acc:HGNC:2891]	ENSG00000107984	q21.1	52314281	52318042	1	protein_coding	Arnold-Chiari malformation type I
									Idiopathic juvenile osteoporosis
85	DLG1	discs large MAGUK scaffold protein 1 [Source:HGNC Symbol;Acc:HGNC:2900]	ENSG00000075711	q29	197042560	197299330	-1	protein_coding	Cleft lip/palate
86	DLG1-AS1	DLG1 antisense RNA 1 [Source:HGNC Symbol;Acc:HGNC:44154]	ENSG00000227375	q29	197298252	197303755	1	lncRNA
87	DLL3	delta like canonical Notch ligand 3 [Source:HGNC Symbol;Acc:HGNC:2909]	ENSG00000090932	q13.2	39498895	39508481	1	protein_coding	Autosomal recessive spondylocostal dysostosis
									SPONDYLOCOSTAL DYSOSTOSIS 1 AUTOSOMAL RECESSIVE
									SPONDYLOCOSTAL DYSOSTOSIS TYPE 1
88	DLX1	distal-less homeobox 1 [Source:HGNC Symbol;Acc:HGNC:2914]	ENSG00000144355	q31.1	172084740	172089677	1	protein_coding
89	DLX2	distal-less homeobox 2 [Source:HGNC Symbol;Acc:HGNC:2915]	ENSG00000115844	q31.1	172099438	172102900	-1	protein_coding
90	DLX3	distal-less homeobox 3 [Source:HGNC Symbol;Acc:HGNC:2916]	ENSG00000064195	q21.33	49990005	49995224	-1	protein_coding	AMELOGENESIS IMPERFECTA TYPE IV
									Hypomaturation-hypoplastic amelogenesis imperfecta with taurodontism
									Tricho-dento-osseous syndrome
91	DLX4	distal-less homeobox 4 [Source:HGNC Symbol;Acc:HGNC:2917]	ENSG00000108813	q21.33	49968970	49974959	1	protein_coding	Cleft lip/palate
									Orofacial cleft 15
92	DLX5	distal-less homeobox 5 [Source:HGNC Symbol;Acc:HGNC:2918]	ENSG00000105880	q21.3	97020396	97024950	-1	protein_coding	Isolated split hand-split foot malformation
									Split hand-split foot-deafness syndrome
									Split-hand/foot malformation 1
									SPLIT-HAND/FOOT MALFORMATION 1 WITH SENSORINEURAL HEARING LOSS AUTOSOMALRECESSIVE
93	DLX6	distal-less homeobox 6 [Source:HGNC Symbol;Acc:HGNC:2919]	ENSG00000006377	q21.3	97005553	97011040	1	protein_coding	Isolated split hand-split foot malformation
94	DMD	dystrophin [Source:HGNC Symbol;Acc:HGNC:2928]	ENSG00000198947	p21.1	31097677	33339609	-1	protein_coding	BECKER MUSCULAR DYSTROPHY
									CARDIOMYOPATHY DILATED 3B
									Duchenne Muscular Dystrophy
									Familial isolated dilated cardiomyopathy
									MUSCULAR DYSTROPHY BECKER TYPE
									MUSCULAR DYSTROPHY DUCHENNE TYPE
									Symptomatic form of muscular dystrophy of Duchenne and Becker in female carriers
									X-linked non-syndromic intellectual disability
95	DSP	desmoplakin [Source:HGNC Symbol;Acc:HGNC:3052]	ENSG00000096696	p24.3	7541617	7586714	1	protein_coding	ARRHYTHMOGENIC RIGHT VENTRICULAR DYSPLASIA FAMILIAL 8
									CARDIOMYOPATHY DILATED WITH WOOLLY HAIR AND KERATODERMA
									Cardiomyopathy dilated with woolly hair keratoderma and tooth agenesis
									Carvajal syndrome
									DSP-related developmental disorder
									EPIDERMOLYSIS BULLOSA LETHAL ACANTHOLYTIC
									Erythrokeratodermia-cardiomyopathy syndrome
									Familial isolated arrhythmogenic ventricular dysplasia biventricular form
									Familial isolated arrhythmogenic ventricular dysplasia left dominant form
									Familial isolated arrhythmogenic ventricular dysplasia right dominant form
									Idiopathic pulmonary fibrosis
									KERATOSIS PALMOPLANTARIS STRIATA II
									Lethal acantholytic epidermolysis bullosa
									Severe dermatitis-multiple allergies-metabolic wasting syndrome
									SKIN FRAGILITY-WOOLLY HAIR SYNDROME
									Skin fragility-woolly hair-palmoplantar keratoderma syndrome
									Striate palmoplantar keratoderma
96	DUSP6	dual specificity phosphatase 6 [Source:HGNC Symbol;Acc:HGNC:3072]	ENSG00000139318	q21.33	89347235	89352501	-1	protein_coding	Hypogonadotropic hypogonadism 19 with or without anosmia
									Hypogonadotropic hypogonadism 7 with or without anosmia
									Kallmann Syndrome
									Normosmic congenital hypogonadotropic hypogonadism
97	EDA	ectodysplasin A [Source:HGNC Symbol;Acc:HGNC:3157]	ENSG00000158813	q13.1	69616067	70039472	1	protein_coding	ECTODERMAL DYSPLASIA 1 HYPOHIDROTIC X-LINKED
									ectodermal dysplasia type 1
									NON RARE IN EUROPE: Hypodontia
									Oligodontia
									TOOTH AGENESIS SELECTIVE X-LINKED 1
									X-linked hypohidrotic ectodermal dysplasia
98	EDA2R	ectodysplasin A2 receptor [Source:HGNC Symbol;Acc:HGNC:17756]	ENSG00000131080	q12	66595637	66639298	-1	protein_coding	X-linked hypohidrotic ectodermal dysplasia
99	EDAR	ectodysplasin A receptor [Source:HGNC Symbol;Acc:HGNC:2895]	ENSG00000135960	q13	108894471	108989372	-1	protein_coding	Autosomal dominant hypohidrotic ectodermal dysplasia
									ECTODERMAL DYSPLASIA 10A HYPOHIDROTIC/HAIR/NAIL TYPE AUTOSOMAL DOMINANT
									Ectodermal dysplasia 10B hypohidrotic/hair/tooth type autosomal recessive
									HAIR MORPHOLOGY 1
100	EDARADD	EDAR associated death domain [Source:HGNC Symbol;Acc:HGNC:14341]	ENSG00000186197	q42.3	236348257	236502915	1	protein_coding	Autosomal dominant hypohidrotic ectodermal dysplasia
									ECTODERMAL DYSPLASIA 10A HYPOHIDROTIC/HAIR/NAIL TYPE AUTOSOMAL DOMINANT
									Ectodermal dysplasia 10B hypohidrotic/hair/tooth type autosomal recessive
									Oligodontia
101	EDN1	endothelin 1 [Source:HGNC Symbol;Acc:HGNC:3176]	ENSG00000078401	p24.1	12290361	12297194	1	protein_coding	Auriculocondylar syndrome
									Auriculocondylar syndrome 3
									Question mark ears isolated
102	EDNRB	endothelin receptor type B [Source:HGNC Symbol;Acc:HGNC:3180]	ENSG00000136160	q22.3	77895481	77975529	-1	protein_coding	ABCD syndrome
									Hirschsprung disease
									HIRSCHSPRUNG DISEASE SUSCEPTIBILITY TO 2
									Waardenburg syndrome type 2
									WAARDENBURG SYNDROME TYPE 4A
									Waardenburg-Shah syndrome
103	EFNB1	ephrin B1 [Source:HGNC Symbol;Acc:HGNC:3226]	ENSG00000090776	q13.1	68829021	68842160	1	protein_coding	Craniofrontonasal dysplasia
									CRANIOFRONTONASAL SYNDROME
104	EFTUD2	elongation factor Tu GTP binding domain containing 2 [Source:HGNC Symbol;Acc:HGNC:30858]	ENSG00000108883	q21.31	44849948	44899445	-1	protein_coding	MANDIBULOFACIAL DYSOSTOSIS GUION-ALMEIDA TYPE
									MANDIBULOFACIAL DYSOSTOSIS WITH MICROCEPHALY
105	EGF	epidermal growth factor [Source:HGNC Symbol;Acc:HGNC:3229]	ENSG00000138798	q25	109912883	110013766	1	protein_coding	Adult hepatocellular carcinoma
									Familial primary hypomagnesemia with normocalciuria and normocalcemia
									HYPOMAGNESEMIA 4 RENAL
106	EGFL6	EGF like domain multiple 6 [Source:HGNC Symbol;Acc:HGNC:3235]	ENSG00000198759	p22.2	13569601	13633575	1	protein_coding
107	EGFR	epidermal growth factor receptor [Source:HGNC Symbol;Acc:HGNC:3236]	ENSG00000146648	p11.2	55019017	55211628	1	protein_coding	Giant cell glioblastoma
									Gliosarcoma
									INFLAMMATORY SKIN AND BOWEL DISEASE NEONATAL 2
									LUNG CANCER ALVEOLAR CELL CARCINOMA INCLUDED
									Neonatal inflammatory skin and bowel disease
108	EHMT1	euchromatic histone lysine methyltransferase 1 [Source:HGNC Symbol;Acc:HGNC:24650]	ENSG00000181090	q34.3	137618992	137870016	1	protein_coding	Kleefstra syndrome
									Kleefstra syndrome due to 9q34 microdeletion
									Kleefstra syndrome due to a point mutation
109	ENPP1	ectonucleotide pyrophosphatase/phosphodiesterase 1 [Source:HGNC Symbol;Acc:HGNC:3356]	ENSG00000197594	q23.2	131808016	131895155	1	protein_coding	ARTERIAL CALCIFICATION GENERALIZED OF INFANCY 1
									Autosomal recessive hypophosphatemic rickets
									Cole disease
									Generalized arterial calcification of infancy
									Generalized Arterial Calcification of Infancy and Hypophosphataemic Rickets
									HYPOPHOSPHATEMIC RICKETS AUTOSOMAL RECESSIVE 2
									Hypopigmentation-punctate palmoplantar keratoderma syndrome
									OBESITY LEANNESS INCLUDED
									Pseudoxanthoma elasticum
									TYPE 2 DIABETES MELLITUS
110	EP300	E1A binding protein p300 [Source:HGNC Symbol;Acc:HGNC:3373]	ENSG00000100393	q13.2	41092592	41180077	1	protein_coding	Colorectal Cancer
									MENKE-HENNEKAM SYNDROME 2
									RUBINSTEIN-TAYBI SYNDROME 1
									RUBINSTEIN-TAYBI SYNDROME 2
									Rubinstein-Taybi syndrome due to EP300 haploinsufficiency
111	EPHA3	EPH receptor A3 [Source:HGNC Symbol;Acc:HGNC:3387]	ENSG00000044524	p11.1	89107621	89482134	1	protein_coding
112	EPHX1	epoxide hydrolase 1 [Source:HGNC Symbol;Acc:HGNC:3401]	ENSG00000143819	q42.12	225810124	225845563	1	protein_coding	Familial hypercholanemia
113	ERCC2	ERCC excision repair 2, TFIIH core complex helicase subunit [Source:HGNC Symbol;Acc:HGNC:3434]	ENSG00000104884	q13.32	45349837	45370918	-1	protein_coding	CEREBRO-OCULO-FACIO-SKELETAL SYNDROME TYPE 2
									COFS syndrome
									Trichothiodystrophy
									TRICHOTHIODYSTROPHY 1 PHOTOSENSITIVE
									Xeroderma pigmentosum
									XERODERMA PIGMENTOSUM COMPLEMENTATION GROUP D
									Xeroderma pigmentosum-Cockayne syndrome complex
114	ERF	ETS2 repressor factor [Source:HGNC Symbol;Acc:HGNC:3444]	ENSG00000105722	q13.2	42247569	42255128	-1	protein_coding	Chitayat syndrome: hyperphalangism characteristic facies hallux valgus and bronchomalacia
									Complex craniosynostosis
									CRANIOSYNOSTOSIS 4
									Crouzon disease
									Familial lambdoid synostosis
									Isolated cloverleaf skull syndrome
									Isolated scaphocephaly
115	ESCO2	establishment of sister chromatid cohesion N-acetyltransferase 2 [Source:HGNC Symbol;Acc:HGNC:27230]	ENSG00000171320	p21.1	27771949	27812640	1	protein_coding	ROBERTS SYNDROME
									SC PHOCOMELIA SYNDROME
116	ESRP2	epithelial splicing regulatory protein 2 [Source:HGNC Symbol;Acc:HGNC:26152]	ENSG00000103067	q22.1	68229033	68238102	-1	protein_coding
117	EVC	EvC ciliary complex subunit 1 [Source:HGNC Symbol;Acc:HGNC:3497]	ENSG00000072840	p16.2	5711201	5814305	1	protein_coding	Acrofacial dysostosis Weyers type
									Ellis Van Creveld syndrome
118	EVC2	EvC ciliary complex subunit 2 [Source:HGNC Symbol;Acc:HGNC:19747]	ENSG00000173040	p16.2	5542772	5709548	-1	protein_coding	ACROFACIAL DYSOSTOSIS WEYERS TYPE
									Ellis Van Creveld syndrome
									WEYERS ACROFACIAL DYSOSTOSIS
119	EYA1	EYA transcriptional coactivator and phosphatase 1 [Source:HGNC Symbol;Acc:HGNC:3519]	ENSG00000104313	q13.3	71197433	71592025	-1	protein_coding	BOR syndrome
									Branchiootic syndrome
									BRANCHIOOTIC SYNDROME 1
									OTOFACIOCERVICAL SYNDROME
									OTOFACIOCERVICAL SYNDROME 1
120	FAM174A	family with sequence similarity 174 member A [Source:HGNC Symbol;Acc:HGNC:24943]	ENSG00000174132	q21.1	100535374	100586741	1	protein_coding
121	FBN3	fibrillin 3 [Source:HGNC Symbol;Acc:HGNC:18794]	ENSG00000142449	p13.2	8065402	8149592	-1	protein_coding
122	FBXO11	F-box protein 11 [Source:HGNC Symbol;Acc:HGNC:13590]	ENSG00000138081	p16.3	47789316	47906498	-1	protein_coding	INTELLECTUAL DEVELOPMENTAL DISORDER WITH DYSMORPHIC FACIES AND BEHAVIORAL ABNORMALITIES
									Variable Neurodevelopmental Disorder
123	FBXW4	F-box and WD repeat domain containing 4 [Source:HGNC Symbol;Acc:HGNC:10847]	ENSG00000107829	q24.32	101610664	101695295	-1	protein_coding	SPLIT-HAND/FOOT MALFORMATION TYPE 3
124	FGF1	fibroblast growth factor 1 [Source:HGNC Symbol;Acc:HGNC:3665]	ENSG00000113578	q31.3	142592178	142698070	-1	protein_coding
125	FGF10	fibroblast growth factor 10 [Source:HGNC Symbol;Acc:HGNC:3666]	ENSG00000070193	p12	44300247	44389706	-1	protein_coding	APLASIA OF LACRIMAL AND SALIVARY GLANDS
									LACRIMOAURICULODENTODIGITAL SYNDROME
									LADD SYNDROME
126	FGF12	fibroblast growth factor 12 [Source:HGNC Symbol;Acc:HGNC:3668]	ENSG00000114279	q29	192139390	192767764	-1	protein_coding	Epileptic encephalopathy
									EPILEPTIC ENCEPHALOPATHY EARLY INFANTILE 47
									Undetermined early-onset epileptic encephalopathy
127	FGF13	fibroblast growth factor 13 [Source:HGNC Symbol;Acc:HGNC:3670]	ENSG00000129682	q27.1	138614727	139222777	-1	protein_coding
128	FGF18	fibroblast growth factor 18 [Source:HGNC Symbol;Acc:HGNC:3674]	ENSG00000156427	q35.1	171419647	171457626	1	protein_coding
129	FGF2	fibroblast growth factor 2 [Source:HGNC Symbol;Acc:HGNC:3676]	ENSG00000138685	q28.1	122826708	122898236	1	protein_coding
130	FGF23	fibroblast growth factor 23 [Source:HGNC Symbol;Acc:HGNC:3680]	ENSG00000118972	p13.32	4368227	4379712	-1	protein_coding	Autosomal dominant hypophosphatemic rickets
									Familial hyperphosphatemic tumoral calcinosis/Hyperphosphatemic hyperostosis syndrome
									HYPOPHOSPHATEMIC RICKETS AUTOSOMAL DOMINANT
									TUMORAL CALCINOSIS HYPERPHOSPHATEMIC FAMILIAL 2
131	FGF3	fibroblast growth factor 3 [Source:HGNC Symbol;Acc:HGNC:3681]	ENSG00000186895	q13.3	69809968	69819416	-1	protein_coding	DEAFNESS CONGENITAL WITH INNER EAR AGENESIS MICROTIA AND MICRODONTIA
									Deafness with Labyrinthine Aplasia Microtia and Microdontia
									Oculootodental syndrome
									Otodental syndrome
132	FGF4	fibroblast growth factor 4 [Source:HGNC Symbol;Acc:HGNC:3682]	ENSG00000075388	q13.3	69771022	69775341	-1	protein_coding
133	FGF7	fibroblast growth factor 7 [Source:HGNC Symbol;Acc:HGNC:3685]	ENSG00000140285	q21.2	49423237	49488775	1	protein_coding
134	FGF8	fibroblast growth factor 8 [Source:HGNC Symbol;Acc:HGNC:3686]	ENSG00000107831	q24.32	101770130	101780369	-1	protein_coding	Alobar holoprosencephaly
									HYPOGONADOTROPIC HYPOGONADISM 6 WITH OR WITHOUT ANOSMIA
									Kallmann Syndrome
									Lobar holoprosencephaly
									Microform holoprosencephaly
									Midline interhemispheric variant of holoprosencephaly
									Normosmic congenital hypogonadotropic hypogonadism
									Semilobar holoprosencephaly
									Septopreoptic holoprosencephaly
135	FGF9	fibroblast growth factor 9 [Source:HGNC Symbol;Acc:HGNC:3687]	ENSG00000102678	q12.11	21671073	21704498	1	protein_coding	Multiple synostoses syndrome
136	FGFR1	fibroblast growth factor receptor 1 [Source:HGNC Symbol;Acc:HGNC:3688]	ENSG00000077782	p11.23	38400215	38468834	-1	protein_coding	Encephalocraniocutaneous lipomatosis
									Giant cell glioblastoma
									Gliosarcoma
									HARTSFIELD SYNDROME
									HYPOGONADOTROPIC HYPOGONADISM 2 WITH OR WITHOUT ANOSMIA
									IDIOPATHIC HYPOGONADOTROPIC HYPOGONADISM
									Isolated trigonocephaly
									JACKSON-WEISS SYNDROME
									Kallmann Syndrome
									KALLMANN SYNDROME TYPE 2
									Lobar holoprosencephaly
									Microform holoprosencephaly
									Myeloid/lymphoid neoplasm associated with FGFR1 rearrangement
									NON RARE IN EUROPE: Hypodontia
									Normosmic congenital hypogonadotropic hypogonadism
									Oligodontia
									OSTEOGLOPHONIC DYSPLASIA
									Osteoglosphonic dysplasia
									PFEIFFER SYNDROME
									Pfeiffer syndrome type 1
									Pilomyxoid astrocytoma
									Primary hypereosinophilic syndrome
									Semilobar holoprosencephaly
									Septo-optic dysplasia spectrum
									TRIGONOCEPHALY 1
137	FGFR2	fibroblast growth factor receptor 2 [Source:HGNC Symbol;Acc:HGNC:3689]	ENSG00000066468	q26.13	121478332	121598458	-1	protein_coding	ACROCEPHALOSYNDACTYLY TYPE V
									Antley-Bixler syndrome
									Antley-Bixler syndrome without genital anomalies or disordered steroidogenesis
									APERT SYNDROME
									Beare-Stevenson Cutis Gyrata syndrome
									BENT BONE DYSPLASIA SYNDROME
									Crouzon disease
									CROUZON SYNDROME
									Cutis gyrata-acanthosis nigricans-craniosynostosis syndrome
									Familial scaphocephaly syndrome McGillivray type
									FGFR2-related bent bone dysplasia
									GASTRIC CANCER GASTRIC CANCER INTESTINAL INCLUDED
									JACKSON-WEISS SYNDROME
									LACRIMOAURICULODENTODIGITAL SYNDROME
									PFEIFFER SYNDROME
									Pfeiffer syndrome type 1
									Pfeiffer syndrome type 2
									Pfeiffer syndrome type 3
									SAETHRE-CHOTZEN SYNDROME
									Scaphocephaly maxillary retrusion and mental retardation
138	FGFR3	fibroblast growth factor receptor 3 [Source:HGNC Symbol;Acc:HGNC:3690]	ENSG00000068078	p16.3	1793293	1808872	1	protein_coding	Achondroplasia
									ACHONDROPLASIA SEVERE WITH DEVELOPMENTAL DELAY AND ACANTHOSIS NIGRICANS
									Bladder Cancer
									Camptodactyly-tall stature-scoliosis-hearing loss syndrome
									Cervical Cancer
									Colorectal Cancer
									CROUZON SYNDROME WITH ACANTHOSIS NIGRICANS
									Giant cell glioblastoma
									Gliosarcoma
									HYPOCHONDROPLASIA
									Isolated brachycephaly
									Isolated plagiocephaly
									LACRIMOAURICULODENTODIGITAL SYNDROME
									MUENKE SYNDROME
									NEVUS EPIDERMAL
									SAETHRE-CHOTZEN SYNDROME
									Severe achondroplasia-developmental delay-acanthosis nigricans syndrome
									TESTICULAR GERM CELL TUMOR
									THANATOPHORIC DYSPLASIA TYPE 2
									THANATOPHORIC DYSPLASIA TYPE I
139	FGFR4	fibroblast growth factor receptor 4 [Source:HGNC Symbol;Acc:HGNC:3691]	ENSG00000160867	q35.2	177086905	177098144	1	protein_coding
140	FILIP1L	filamin A interacting protein 1 like [Source:HGNC Symbol;Acc:HGNC:24589]	ENSG00000168386	q12.1	99830141	100114513	-1	protein_coding
141	FLNA	filamin A [Source:HGNC Symbol;Acc:HGNC:3754]	ENSG00000196924	q28	154348524	154374634	-1	protein_coding	Cardiac valvular dysplasia X-linked
									Congenital short bowel syndrome
									Epileptic encephalopathy
									FG SYNDROME TYPE 2
									FLNA-related X-linked myxomatous valvular dysplasia
									FRONTOMETAPHYSEAL DYSPLASIA
									Intestinal pseudoobstruction neuronal chronic idiopathic X-linked
									MELNICK-NEEDLES SYNDROME
									Neuronal intestinal pseudoobstruction
									NON RARE IN EUROPE: FG syndrome phenotypic spectrum
									Otopalatodigital syndrome type 1
									Otopalatodigital syndrome type 2
									Periventricular nodular heterotopia
									TERMINAL OSSEOUS DYSPLASIA
									Terminal osseous dysplasia-pigmentary defects syndrome
									X-LINKED CONGENITAL IDIOPATHIC INTESTINAL PSEUDOOBSTRUCTION
									X-linked Ehlers-Danlos syndrome
									X-linked keloid scarring-reduced joint mobility-increased optic cup-to-disc ratio syndrome
142	FLNB	filamin B [Source:HGNC Symbol;Acc:HGNC:3755]	ENSG00000136068	p14.3	58008400	58172251	1	protein_coding	Atelosteogenesis type I
									Atelosteogenesis type III
									Autosomal dominant Larsen syndrome
									BOOMERANG DYSPLASIA
									LARSEN SYNDROME
									Spondylocarpotarsal synostosis
									SPONDYLOCARPOTARSAL SYNOSTOSIS SYNDROME
143	FMN1	formin 1 [Source:HGNC Symbol;Acc:HGNC:3768]	ENSG00000248905	q13.3	32765544	33194714	-1	protein_coding
144	FOS	Fos proto-oncogene, AP-1 transcription factor subunit [Source:HGNC Symbol;Acc:HGNC:3796]	ENSG00000170345	q24.3	75278826	75282230	1	protein_coding	Berardinelli-Seip congenital lipodystrophy
145	FOXC1	forkhead box C1 [Source:HGNC Symbol;Acc:HGNC:3800]	ENSG00000054598	p25.3	1609915	1613897	1	protein_coding	ANTERIOR SEGMENT DYSGENESIS 3
									Axenfeld anomaly
									Axenfeld-Rieger syndrome
									AXENFELD-RIEGER SYNDROME TYPE 3
									IRIDOGONIODYSGENESIS ANOMALY
									Isolated aniridia
									PETERS ANOMALY
									RIEGER ANOMALY
146	FOXC2	forkhead box C2 [Source:HGNC Symbol;Acc:HGNC:3801]	ENSG00000176692	q24.1	86566829	86569728	1	protein_coding	Hereditary Lymphedema II
									LYMPHEDEMA-DISTICHIASIS SYNDROME
147	FOXE1	forkhead box E1 [Source:HGNC Symbol;Acc:HGNC:3806]	ENSG00000178919	q22.33	97853226	97856717	1	protein_coding	Athyreosis
									Bamforth-Lazarus syndrome
									Differentiated thyroid carcinoma
									Familial papillary or follicular thyroid carcinoma
									HYPOTHYROIDISM THYROIDAL OR ATHYROIDAL WITH SPIKY HAIR AND CLEFTPALATE
									THYROID CANCER NONMEDULLARY 4
148	FOXG1	forkhead box G1 [Source:HGNC Symbol;Acc:HGNC:3811]	ENSG00000176165	q12	28766787	28770277	1	protein_coding	14q11.2 microduplication syndrome
									14q12 microdeletion syndrome
									CONGENITAL VARIANT OF RETT SYNDROME
									FOXG1 syndrome
									Rett syndrome congenital variant
149	FOXL2	forkhead box L2 [Source:HGNC Symbol;Acc:HGNC:1092]	ENSG00000183770	q22.3	138944224	138947137	-1	protein_coding	Blepharophimosis ptosis and epicanthus inversus
									Blepharophimosis-ptosis-epicanthus inversus syndrome plus
									Blepharophimosis-ptosis-epicanthus inversus syndrome type 1
									Blepharophimosis-ptosis-epicanthus inversus syndrome type 2
									Maligant granulosa cell tumor of the ovary
									NON RARE IN EUROPE: Primary ovarian failure
									PREMATURE OVARIAN FAILURE 3
150	FOXO3	forkhead box O3 [Source:HGNC Symbol;Acc:HGNC:3821]	ENSG00000118689	q21	108559835	108684774	1	protein_coding
151	FOXO6	forkhead box O6 [Source:HGNC Symbol;Acc:HGNC:24814]	ENSG00000204060	p34.2	41361922	41383590	1	protein_coding
152	FOXP2	forkhead box P2 [Source:HGNC Symbol;Acc:HGNC:13875]	ENSG00000128573	q31.1	114086327	114693772	1	protein_coding	7q31 microdeletion syndrome
									Childhood apraxia of speech
									SPEECH-LANGUAGE DISORDER 1
153	FRAS1	Fraser extracellular matrix complex subunit 1 [Source:HGNC Symbol;Acc:HGNC:19185]	ENSG00000138759	q21.21	78057323	78544269	1	protein_coding	FRASER SYNDROME
									Renal agenesis unilateral
154	FST	follistatin [Source:HGNC Symbol;Acc:HGNC:3971]	ENSG00000134363	q11.2	53480626	53487134	1	protein_coding
155	FUZ	fuzzy planar cell polarity protein [Source:HGNC Symbol;Acc:HGNC:26219]	ENSG00000010361	q13.33	49806866	49817376	-1	protein_coding	Arnold-Chiari malformation type II
									Caudal regression sequence
									Cervical spina bifida aperta
									Cervical spina bifida cystica
									Cervicothoracic spina bifida aperta
									Cervicothoracic spina bifida cystica
									Lumbosacral spina bifida aperta
									Lumbosacral spina bifida cystica
									Neural tube defects susceptibility to
									Thoracolumbosacral spina bifida aperta
									Thoracolumbosacral spina bifida cystica
									Total spina bifida aperta
									Total spina bifida cystica
									Upper thoracic spina bifida aperta
									Upper thoracic spina bifida cystica
156	FYCO1	FYVE and coiled-coil domain autophagy adaptor 1 [Source:HGNC Symbol;Acc:HGNC:14673]	ENSG00000163820	p21.31	45917899	45995824	-1	protein_coding	CATARACT 18
									Cataract autosomal recessive congenital 2
									Early-onset nuclear cataract
									Total early-onset cataract
157	FZD2	frizzled class receptor 2 [Source:HGNC Symbol;Acc:HGNC:4040]	ENSG00000180340	q21.31	44557484	44561262	1	protein_coding	Autosomal dominant omodysplasia
									Autosomal dominant Robinow syndrome
									OMODYSPLASIA 2
158	FZD6	frizzled class receptor 6 [Source:HGNC Symbol;Acc:HGNC:4044]	ENSG00000164930	q22.3	103298433	103332866	1	protein_coding	Autosomal recessive nail dysplasia
									NAIL DISORDER NONSYNDROMIC CONGENITAL 1
									NAIL DISORDER NON-SYNDROMIC CONGENITAL TYPE 10
159	GAB4	GRB2 associated binding protein family member 4 [Source:HGNC Symbol;Acc:HGNC:18325]	ENSG00000215568	q11.1	16961936	17008222	-1	protein_coding
160	GABRB3	gamma-aminobutyric acid type A receptor subunit beta3 [Source:HGNC Symbol;Acc:HGNC:4083]	ENSG00000166206	q12	26543546	26939539	-1	protein_coding	Childhood absence epilepsy
									childhood absence epilepsy type 5
									EPILEPSY CHILDHOOD ABSENCE SUSCEPTIBILITY TO 5
									epileptic encephalopathies
									EPILEPTIC ENCEPHALOPATHY EARLY INFANTILE 43
									Lennox-Gastaut syndrome
									NON RARE IN EUROPE: Autism
161	GAD1	glutamate decarboxylase 1 [Source:HGNC Symbol;Acc:HGNC:4092]	ENSG00000128683	q31.1	170813213	170861151	1	protein_coding	CEREBRAL PALSY SPASTIC QUADRIPLEGIC TYPE 1
									Inherited congenital spastic tetraplegia
162	GADD45G	growth arrest and DNA damage inducible gamma [Source:HGNC Symbol;Acc:HGNC:4097]	ENSG00000130222	q22.2	89605012	89606555	1	protein_coding
163	GALC	galactosylceramidase [Source:HGNC Symbol;Acc:HGNC:4115]	ENSG00000054983	q31.3	87837820	87993665	-1	protein_coding	Adult Krabbe disease
									Infantile Krabbe disease
									KRABBE DISEASE
									Late-infantile/juvenile Krabbe disease
164	GAS1	growth arrest specific 1 [Source:HGNC Symbol;Acc:HGNC:4165]	ENSG00000180447	q21.33	86944362	86947506	-1	protein_coding	Alobar holoprosencephaly
									Lobar holoprosencephaly
									Microform holoprosencephaly
									Midline interhemispheric variant of holoprosencephaly
									Semilobar holoprosencephaly
									Septopreoptic holoprosencephaly
165	GC	GC vitamin D binding protein [Source:HGNC Symbol;Acc:HGNC:4187]	ENSG00000145321	q13.3	71741696	71804041	-1	protein_coding
166	GCH1	GTP cyclohydrolase 1 [Source:HGNC Symbol;Acc:HGNC:4193]	ENSG00000131979	q22.2	54842008	54902826	-1	protein_coding	Autosomal dominant dopa-responsive dystonia
									DYSTONIA DOPA-RESPONSIVE
									DYSTONIA TYPE 5
									GTP cyclohydrolase I deficiency
									HYPERPHENYLALANINEMIA BH4-DEFICIENT B
167	GDF5	growth differentiation factor 5 [Source:HGNC Symbol;Acc:HGNC:4220]	ENSG00000125965	q11.22	35433347	35454746	-1	protein_coding	ACROMESOMELIC CHONDRODYSPLASIA GREBE TYPE
									ACROMESOMELIC CHONDRODYSPLASIA HUNTER-THOMPSON TYPE
									Acromesomelic dysplasia Grebe type
									ACROMESOMELIC DYSPLASIA HUNTER-THOMPSON TYPE
									Angel-shaped phalango-epiphyseal dysplasia
									Brachydactyly type A1
									Brachydactyly type A2
									Brachydactyly type C
									CHONDRODYSPLASIA GREBE TYPE
									Du Pan syndrome
									Fibular aplasia-complex brachydactyly syndrome
									GDF5-related Symphalangism Spectrum Disorder
									Multiple synostoses syndrome
									MULTIPLE SYNOSTOSES SYNDROME 2
									OSTEOARTHRITIS SUSCEPTIBILITY 5
									Proximal symphalangism
									SYMPHALANGISM PROXIMAL 1B
168	GDF6	growth differentiation factor 6 [Source:HGNC Symbol;Acc:HGNC:4221]	ENSG00000156466	q22.1	96142333	96160806	-1	protein_coding	Colobomatous microphthalmia
									GDF6 Oculo-Skeletal Syndrome
									Isolated Klippel-Feil syndrome
									KLIPPEL-FEIL SYNDROME 1 AUTOSOMAL DOMINANT
									Leber congenital amaurosis
									Leber congenital amaurosis 17
									MICROPHTHALMIA ISOLATED 4
									MICROPHTHALMIA ISOLATED WITH COLOBOMA 6
									MULTIPLE SYNOSTOSES SYNDROME 4
169	GH1	growth hormone 1 [Source:HGNC Symbol;Acc:HGNC:4261]	ENSG00000259384	q23.3	63917200	63918839	-1	protein_coding	Isolated growth hormone deficiency type IA
									ISOLATED GROWTH HORMONE DEFICIENCY TYPE IA
									ISOLATED GROWTH HORMONE DEFICIENCY TYPE IB
									ISOLATED GROWTH HORMONE DEFICIENCY TYPE II
									KOWARSKI SYNDROME
									Short stature due to growth hormone qualitative anomaly
170	GHR	growth hormone receptor [Source:HGNC Symbol;Acc:HGNC:4263]	ENSG00000112964	p13.1	42423439	42721878	1	protein_coding	GROWTH HORMONE INSENSITIVITY PARTIAL
									HYPERCHOLESTEROLEMIA FAMILIAL 1
									LARON SYNDROME
									Pituitary Dwarfism II
									Short stature due to partial GHR deficiency
171	GJA1	gap junction protein alpha 1 [Source:HGNC Symbol;Acc:HGNC:4274]	ENSG00000152661	q22.31	121435595	121449727	1	protein_coding	ATRIOVENTRICULAR SEPTAL DEFECT 3
									Autosomal dominant oculodentodigital dysplasia
									Autosomal dominant palmoplantar keratoderma and congenital alopecia
									Autosomal recessive non-syndromic sensorineural deafness type DFNB
									AUTOSOMAL RECESSIVE OCULODENTODIGITAL DYSPLASIA
									Craniometaphyseal dysplasia
									CRANIOMETAPHYSEAL DYSPLASIA AUTOSOMAL RECESSIVE
									Erythrokeratodermia variabilis
									ERYTHROKERATODERMIA VARIABILIS ET PROGRESSIVA 3
									HALLERMANN-STREIFF SYNDROME
									HYPOPLASTIC LEFT HEART SYNDROME
									OCULODENTODIGITAL DYSPLASIA
									OCULODENTODIGITAL DYSPLASIA AUTOSOMAL RECESSIVE
									PALMOPLANTAR KERATODERMA AND CONGENITAL ALOPECIA 1
									Syndactyly type 3
172	GJB2	gap junction protein beta 2 [Source:HGNC Symbol;Acc:HGNC:4284]	ENSG00000165474	q12.11	20187463	20192938	-1	protein_coding	Autosomal dominant non-syndromic sensorineural deafness type DFNA
									Autosomal recessive non-syndromic sensorineural deafness type DFNB
									BART-PUMPHREY SYNDROME
									DEAFNESS AUTOSOMAL DOMINANT 3A
									DEAFNESS AUTOSOMAL RECESSIVE 1A
									DEAFNESS X-LINKED 2
									ICHTHYOSIS HYSTRIX-LIKE WITH DEAFNESS
									KERATITIS-ICHTHYOSIS-DEAFNESS SYNDROME AUTOSOMAL DOMINANT
									Keratoderma hereditarium mutilans
									KERATODERMA PALMOPLANTAR WITH DEAFNESS
									KID syndrome
									Knuckle pads-leukonychia-sensorineural deafness-palmoplantar hyperkeratosis syndrome
									Palmoplantar keratoderma-deafness syndrome
									Porokeratotic eccrine ostial and dermal duct nevus
									VOHWINKEL SYNDROME
173	GJB6	gap junction protein beta 6 [Source:HGNC Symbol;Acc:HGNC:4288]	ENSG00000121742	q12.11	20221962	20232365	-1	protein_coding	Autosomal dominant non-syndromic sensorineural deafness type DFNA
									Autosomal recessive non-syndromic sensorineural deafness type DFNB
									CLOUSTON SYNDROME
									DEAFNESS AUTOSOMAL DOMINANT 3B
									DEAFNESS AUTOSOMAL RECESSIVE 1A
									DEAFNESS AUTOSOMAL RECESSIVE 1B
									DEAFNESS X-LINKED 2
									Hidrotic ectodermal dysplasia
									KID syndrome
174	GLI2	GLI family zinc finger 2 [Source:HGNC Symbol;Acc:HGNC:4318]	ENSG00000074047	q14.2	120735623	120992653	1	protein_coding	Alobar holoprosencephaly
									Combined pituitary hormone deficiencies genetic forms
									CULLER-JONES SYNDROME
									GLI2-Related Holoprosencephaly
									HOLOPROSENCEPHALY 9
									Lobar holoprosencephaly
									Microform holoprosencephaly
									Midline interhemispheric variant of holoprosencephaly
									Postaxial polydactyly-anterior pituitary anomalies-facial dysmorphism syndrome
									Semilobar holoprosencephaly
									Septopreoptic holoprosencephaly
175	GLI3	GLI family zinc finger 3 [Source:HGNC Symbol;Acc:HGNC:4319]	ENSG00000106571	p14.1	41960949	42264100	-1	protein_coding	Acrocallosal syndrome
									GREIG CEPHALOPOLYSYNDACTYLY SYNDROME
									PALLISTER-HALL SYNDROME
									PALLISTER-HALL-LIKE SYNDROME
									POLYDACTYLY POSTAXIAL TYPE A1
									POLYDACTYLY PREAXIAL IV
									Polysyndactyly
									Postaxial Polydactyly Type A
									Postaxial polydactyly type B
									Preaxial Polydactyly Type IV
									Tibial hemimelia
176	GNAI3	G protein subunit alpha i3 [Source:HGNC Symbol;Acc:HGNC:4387]	ENSG00000065135	p13.3	109548615	109600195	1	protein_coding	Auriculocondylar syndrome
177	GPC3	glypican 3 [Source:HGNC Symbol;Acc:HGNC:4451]	ENSG00000147257	q26.2	133535745	133985594	-1	protein_coding	Nephroblastoma
									Simpson-Golabi-Behmel syndrome
									WILMS TUMOR 1
178	GREM1	gremlin 1, DAN family BMP antagonist [Source:HGNC Symbol;Acc:HGNC:2001]	ENSG00000166923	q13.3	32718004	32745106	1	protein_coding	Hereditary mixed polyposis syndrome
179	GREM2	gremlin 2, DAN family BMP antagonist [Source:HGNC Symbol;Acc:HGNC:17655]	ENSG00000180875	q43	240489573	240612155	-1	protein_coding	TOOTH AGENESIS SELECTIVE 9
180	GRHL2	grainyhead like transcription factor 2 [Source:HGNC Symbol;Acc:HGNC:2799]	ENSG00000083307	q22.3	101492439	101669726	1	protein_coding	Autosomal dominant non-syndromic sensorineural deafness type DFNA
									CORNEAL DYSTROPHY POSTERIOR POLYMORPHOUS 4
									DEAFNESS AUTOSOMAL DOMINANT 28
									Ectodermal dysplasia/short stature syndrome
									Nail and teeth abnormalities-marginal palmoplantar keratoderma-oral hyperpigmentation syndrome
									Posterior polymorphous corneal dystrophy
181	GRHL3	grainyhead like transcription factor 3 [Source:HGNC Symbol;Acc:HGNC:25839]	ENSG00000158055	p36.11	24319357	24364482	1	protein_coding	Bifid uvula
									Cleft hard palate
									Cleft velum
									Submucosal cleft palate
									Van der Woude syndrome
182	GSK3B	glycogen synthase kinase 3 beta [Source:HGNC Symbol;Acc:HGNC:4617]	ENSG00000082701	q13.33	119821321	120094994	-1	protein_coding
183	HDAC8	histone deacetylase 8 [Source:HGNC Symbol;Acc:HGNC:13315]	ENSG00000147099	q13.1	72329516	72573101	-1	protein_coding	Cornelia de Lange syndrome
									CORNELIA DE LANGE SYNDROME 5
									Cornelia de Lange Syndrome HDAC8 X-linked dominant
									Wilson-Turner syndrome
184	HECTD1	HECT domain E3 ubiquitin protein ligase 1 [Source:HGNC Symbol;Acc:HGNC:20157]	ENSG00000092148	q12	31100112	31207804	-1	protein_coding
185	HMGA2	high mobility group AT-hook 2 [Source:HGNC Symbol;Acc:HGNC:5009]	ENSG00000149948	q14.3	65824460	65966291	1	protein_coding	12q14 microdeletion syndrome
									Dedifferentiated liposarcoma
									Pleomorphic salivary gland adenoma
									Silver-Russell syndrome 5
									Silver-Russell syndrome due to a point mutation
									Well-differentiated liposarcoma
186	HOXA2	homeobox A2 [Source:HGNC Symbol;Acc:HGNC:5103]	ENSG00000105996	p15.2	27100354	27102686	-1	protein_coding	Bilateral microtia-deafness-cleft palate syndrome
									Microtia
									MICROTIA HEARING IMPAIRMENT AND CLEFT PALATE MICROTIA WITH OR WITHOUT HEARING IMPAIRMENT INCLUDED
187	HOXB1	homeobox B1 [Source:HGNC Symbol;Acc:HGNC:5111]	ENSG00000120094	q21.32	48528526	48531011	-1	protein_coding	Congenital hereditary facial paralysis-variable hearing loss syndrome
									FACIAL PARESIS HEREDITARY CONGENITAL 3
188	HOXC13	homeobox C13 [Source:HGNC Symbol;Acc:HGNC:5125]	ENSG00000123364	q13.13	53938831	53946544	1	protein_coding	ECTODERMAL DYSPLASIA 9 HAIR/NAIL TYPE
									Pure hair and nail ectodermal dysplasia
189	HSD11B2	hydroxysteroid 11-beta dehydrogenase 2 [Source:HGNC Symbol;Acc:HGNC:5209]	ENSG00000176387	q22.1	67430652	67437553	1	protein_coding	APPARENT MINERALOCORTICOID EXCESS
190	HSPG2	heparan sulfate proteoglycan 2 [Source:HGNC Symbol;Acc:HGNC:5273]	ENSG00000142798	p36.12	21822244	21937310	-1	protein_coding	Dyssegmental dysplasia Silverman-Handmaker type
									Schwartz-Jampel syndrome
191	HYAL2	hyaluronidase 2 [Source:HGNC Symbol;Acc:HGNC:5321]	ENSG00000068001	p21.31	50317790	50322782	-1	protein_coding	Cleft lip and palate-craniofacial dysmorphism-congenital heart defect-hearing loss syndrome
192	IFT122	intraflagellar transport 122 [Source:HGNC Symbol;Acc:HGNC:13556]	ENSG00000163913	q21.3	129440036	129520507	1	protein_coding	Cranioectodermal dysplasia
									Short rib-polydactyly syndrome Beemer-Langer type
193	IFT88	intraflagellar transport 88 [Source:HGNC Symbol;Acc:HGNC:20606]	ENSG00000032742	q12.11	20567138	20691444	1	protein_coding	Retinitis pigmentosa
194	IGF1	insulin like growth factor 1 [Source:HGNC Symbol;Acc:HGNC:5464]	ENSG00000017427	q23.2	102395874	102481744	-1	protein_coding	Growth delay due to insulin-like growth factor type 1 deficiency
									INSULIN-LIKE GROWTH FACTOR I DEFICIENCY
195	IKBKG	inhibitor of nuclear factor kappa B kinase regulatory subunit gamma [Source:HGNC Symbol;Acc:HGNC:5961]	ENSG00000269335	q28	154541199	154565046	1	protein_coding	Anhidrotic ectodermal dysplasia-immunodeficiency-osteopetrosis-lymphedema syndrome
									ECTODERMAL DYSPLASIA AND IMMUNODEFICIENCY 1
									Ectodermal dysplasia anhidrotic with immunodeficiency X-linked
									ECTODERMAL DYSPLASIA ANHIDROTIC WITH IMMUNODEFICIENCY-OSTEOPETROSIS-LYMPHEDEMA
									Hypohidrotic ectodermal dysplasia with immunodeficiency
									IMMUNODEFICIENCY 33
									IMMUNODEFICIENCY NEMO-RELATED WITHOUT ANHIDROTIC ECTODERMAL DYSPLASIA
									Incontinentia pigmenti
									susceptibility to X-linked familial atypical micobacteriosis type 1
									X-linked mendelian susceptibility to mycobacterial diseases due to IKBKG deficiency
196	IL11RA	interleukin 11 receptor subunit alpha [Source:HGNC Symbol;Acc:HGNC:5967]	ENSG00000137070	p13.3	34650702	34661902	1	protein_coding	Autosomal Recessive Craniosynostosis
									Craniosynostosis and dental anomalies
									Crouzon-like craniosynostosis
197	INHBA	inhibin subunit beta A [Source:HGNC Symbol;Acc:HGNC:6066]	ENSG00000122641	p14.1	41667168	41705834	-1	protein_coding	Adenocarcinoma of ovary
198	INHBB	inhibin subunit beta B [Source:HGNC Symbol;Acc:HGNC:6067]	ENSG00000163083	q14.2	120346136	120351803	1	protein_coding
199	IRF6	interferon regulatory factor 6 [Source:HGNC Symbol;Acc:HGNC:6121]	ENSG00000117595	q32.2	209785617	209806175	-1	protein_coding	Autosomal dominant popliteal pterygium syndrome
									Cleft lip and alveolus
									Cleft lip/palate
									Isolated cleft lip
									NON RARE IN EUROPE: Hypodontia
									Oligodontia
									OROFACIAL CLEFT 6 SUSCEPTIBILITY TO
									POPLITEAL PTERYGIUM SYNDROME
									VAN DER WOUDE SYNDROME 1
200	IRX1	iroquois homeobox 1 [Source:HGNC Symbol;Acc:HGNC:14358]	ENSG00000170549	p15.33	3595832	3601403	1	protein_coding
201	IRX2	iroquois homeobox 2 [Source:HGNC Symbol;Acc:HGNC:14359]	ENSG00000170561	p15.33	2745845	2751677	-1	protein_coding	Clear cell sarcoma of kidney
202	ISL1	ISL LIM homeobox 1 [Source:HGNC Symbol;Acc:HGNC:6132]	ENSG00000016082	q11.1	51383448	51394730	1	protein_coding	Bladder exstrophy
203	JAG1	jagged canonical Notch ligand 1 [Source:HGNC Symbol;Acc:HGNC:6188]	ENSG00000101384	p12.2	10637684	10673999	-1	protein_coding	Alagille syndrome due to 20p12 microdeletion
									Alagille Syndrome
									Alagille syndrome due to a JAG1 point mutation
									DEAFNESS CONGENITAL HEART DEFECTS AND POSTERIOR EMBRYOTOXON
									Tetralogy of Fallot
204	JAG2	jagged canonical Notch ligand 2 [Source:HGNC Symbol;Acc:HGNC:6189]	ENSG00000184916	q32.33	105140982	105168824	-1	protein_coding
205	KAT6B	lysine acetyltransferase 6B [Source:HGNC Symbol;Acc:HGNC:17582]	ENSG00000156650	q22.2	74824927	75032624	1	protein_coding	Blepharophimosis-intellectual disability syndrome SBBYS type
									Genitopatellar syndrome
									OHDO SYNDROME SBBYS VARIANT
									SAY-BARBER-BIESECKER-YOUNG-SIMPSON SYNDROME
206	KCNJ2	potassium inwardly rectifying channel subfamily J member 2 [Source:HGNC Symbol;Acc:HGNC:6263]	ENSG00000123700	q24.3	70168673	70180044	1	protein_coding	ANDERSEN CARDIODYSRHYTHMIC PERIODIC PARALYSIS
									Andersen-Tawil Syndrome
									ATRIAL FIBRILLATION FAMILIAL 9
									Familial atrial fibrillation
									Familial short QT syndrome
									SHORT QT SYNDROME 3
207	KDF1	keratinocyte differentiation factor 1 [Source:HGNC Symbol;Acc:HGNC:26624]	ENSG00000175707	p36.11	26949562	26960468	-1	protein_coding	Autosomal dominant hypohidrotic ectodermal dysplasia
									ECTODERMAL DYSPLASIA 12 HYPOHIDROTIC/HAIR/TOOTH/NAIL TYPE
208	KDM6A	lysine demethylase 6A [Source:HGNC Symbol;Acc:HGNC:12637]	ENSG00000147050	p11.3	44873188	45112779	1	protein_coding	Kabuki syndrome
									KABUKI SYNDROME 1
									KABUKI SYNDROME 2
209	KISS1R	KISS1 receptor [Source:HGNC Symbol;Acc:HGNC:4510]	ENSG00000116014	p13.3	917287	921005	1	protein_coding	Hypogonadotropic hypogonadism 8 with or without anosmia
									Idiopathic central precocious puberty
									Kallmann Syndrome
									Normosmic congenital hypogonadotropic hypogonadism
									PRECOCIOUS PUBERTY CENTRAL 1
210	KMT2D	lysine methyltransferase 2D [Source:HGNC Symbol;Acc:HGNC:7133]	ENSG00000167548	q13.12	49018978	49060794	-1	protein_coding	Kabuki syndrome
									KABUKI SYNDROME 1
									KMT2D multiple malformations disorder
211	KREMEN1	kringle containing transmembrane protein 1 [Source:HGNC Symbol;Acc:HGNC:17550]	ENSG00000183762	q12.1	29073035	29168333	1	protein_coding	ECTODERMAL DYSPLASIA 13 HAIR/TOOTH TYPE
212	KRT18	keratin 18 [Source:HGNC Symbol;Acc:HGNC:6430]	ENSG00000111057	q13.13	52948871	52952906	1	protein_coding	CIRRHOSIS FAMILIAL
									CIRRHOSIS FAMILIALCIRRHOSIS FAMILIAL WITH PULMONARY HYPERTENSION INCLUDED
213	KRT7	keratin 7 [Source:HGNC Symbol;Acc:HGNC:6445]	ENSG00000135480	q13.13	52232520	52252186	1	protein_coding
214	LAMA3	laminin subunit alpha 3 [Source:HGNC Symbol;Acc:HGNC:6483]	ENSG00000053747	q11.2	23689453	23956222	1	protein_coding	EPIDERMOLYSIS BULLOSA JUNCTIONAL HERLITZ TYPE
									EPIDERMOLYSIS BULLOSA JUNCTIONAL NON-HERLITZ TYPE
									Junctional epidermolysis bullosa generalized intermediate
									Junctional epidermolysis bullosa generalized severe
									LARYNGOONYCHOCUTANEOUS SYNDROME
									LOC syndrome
215	LAMB3	laminin subunit beta 3 [Source:HGNC Symbol;Acc:HGNC:6490]	ENSG00000196878	q32.2	209614870	209652425	-1	protein_coding	Amelogenesis imperfecta type IA
									EPIDERMOLYSIS BULLOSA JUNCTIONAL HERLITZ TYPE
									EPIDERMOLYSIS BULLOSA JUNCTIONAL NON-HERLITZ TYPE
									Hypoplastic amelogenesis imperfecta
									Junctional epidermolysis bullosa generalized intermediate
									Junctional epidermolysis bullosa generalized severe
216	LATS1	large tumor suppressor kinase 1 [Source:HGNC Symbol;Acc:HGNC:6514]	ENSG00000131023	q25.1	149658153	149718105	-1	protein_coding
217	LEF1	lymphoid enhancer binding factor 1 [Source:HGNC Symbol;Acc:HGNC:6551]	ENSG00000138795	q25	108047545	108168956	-1	protein_coding	LYMPHOID ENHANCER-BINDING FACTOR 1
218	LEFTY1	left-right determination factor 1 [Source:HGNC Symbol;Acc:HGNC:6552]	ENSG00000243709	q42.12	225886282	225911382	-1	protein_coding
219	LHX2	LIM homeobox 2 [Source:HGNC Symbol;Acc:HGNC:6594]	ENSG00000106689	q33.3	124001670	124033301	1	protein_coding
220	LHX6	LIM homeobox 6 [Source:HGNC Symbol;Acc:HGNC:21735]	ENSG00000106852	q33.2	122202577	122229626	-1	protein_coding
221	LHX8	LIM homeobox 8 [Source:HGNC Symbol;Acc:HGNC:28838]	ENSG00000162624	p31.1	75128434	75161533	1	protein_coding
222	LIFR	LIF receptor subunit alpha [Source:HGNC Symbol;Acc:HGNC:6597]	ENSG00000113594	p13.1	38474668	38608354	-1	protein_coding	Stuve-Wiedemann syndrome
223	LMO4	LIM domain only 4 [Source:HGNC Symbol;Acc:HGNC:6644]	ENSG00000143013	p22.3	87328880	87348923	1	protein_coding
224	LOXL3	lysyl oxidase like 3 [Source:HGNC Symbol;Acc:HGNC:13869]	ENSG00000115318	p13.1	74532258	74555690	-1	protein_coding	Autosomal recessive Stickler syndrome
225	LRP2	LDL receptor related protein 2 [Source:HGNC Symbol;Acc:HGNC:6694]	ENSG00000081479	q31.1	169127109	169362534	-1	protein_coding	DONNAI-BARROW SYNDROME
									Intellectual disability
226	LRP4	LDL receptor related protein 4 [Source:HGNC Symbol;Acc:HGNC:6696]	ENSG00000134569	p11.2	46856717	46918642	-1	protein_coding	CENANI-LENZ SYNDACTYLY SYNDROME
									MYASTHENIC SYNDROME CONGENITAL 17
									Postsynaptic congenital myasthenic syndromes
									SCLEROSTEOSIS
									SCLEROSTEOSIS 2
227	LRP6	LDL receptor related protein 6 [Source:HGNC Symbol;Acc:HGNC:6698]	ENSG00000070018	p13.2	12116025	12267044	-1	protein_coding	Coronary Artery Disease Autosomal Dominant 2
									NON RARE IN EUROPE: Metabolic syndrome
									Oligodontia
									Tooth agenesis
									Tooth agenesis selective 7
228	LTBP3	latent transforming growth factor beta binding protein 3 [Source:HGNC Symbol;Acc:HGNC:6716]	ENSG00000168056	q13.1	65538559	65558930	-1	protein_coding	ACROMICRIC DYSPLASIA
									Brachyolmia-amelogenesis imperfecta syndrome
									DENTAL ANOMALIES AND SHORT STATURE
									Geleophysic dysplasia
									GELEOPHYSIC DYSPLASIA 3
									NON RARE IN EUROPE: Hypodontia
									Platyspondyly with amelogenesis imperfecta
229	MAFB	MAF bZIP transcription factor B [Source:HGNC Symbol;Acc:HGNC:6408]	ENSG00000204103	q12	40685848	40689236	-1	protein_coding	Duane retraction syndrome
									DUANE RETRACTION SYNDROME 3 WITH OR WITHOUT DEAFNESS
									Duane retraction syndrome with congenital deafness
									Duane Syndrome Aberrant Extraocular Muscle Innervation and Inner-Ear Defects
									MULTICENTRIC CARPOTARSAL OSTEOLYSIS SYNDROME
									Multicentric carpo-tarsal osteolysis with or without nephropathy
230	MASP1	mannan binding lectin serine peptidase 1 [Source:HGNC Symbol;Acc:HGNC:6901]	ENSG00000127241	q27.3	187217282	187291980	-1	protein_coding	3MC syndrome
231	MATN1	matrilin 1 [Source:HGNC Symbol;Acc:HGNC:6907]	ENSG00000162510	p35.2	30711277	30723585	-1	protein_coding
232	MEIS2	Meis homeobox 2 [Source:HGNC Symbol;Acc:HGNC:7001]	ENSG00000134138	q14	36889204	37101299	-1	protein_coding	15q14 microdeletion syndrome
									CLEFT PALATE CARDIAC DEFECTS AND MENTAL RETARDATION
									MEIS2-related developmental disorder monoallelic
233	MID1	midline 1 [Source:HGNC Symbol;Acc:HGNC:7095]	ENSG00000101871	p22.2	10445310	10833654	-1	protein_coding	Opitz G/BBB Syndrome X-Linked
									OPITZ GBBB SYNDROME TYPE I
									X-linked Opitz G/BBB syndrome
234	MITF	melanocyte inducing transcription factor [Source:HGNC Symbol;Acc:HGNC:7105]	ENSG00000187098	p13	69739464	69968336	1	protein_coding	Clear cell papillary renal cell carcinoma
									Coloboma osteopetrosis microphthalmia macrocephaly albinism and deafness
									Familial melanoma
									MELANOMA CUTANEOUS MALIGNANT SUSCEPTIBILITY TO 8
									MITF-related melanoma and renal cell carcinoma predisposition syndrome
									Ocular albinism with congenital sensorineural deafness
									Papillary renal cell carcinoma
									TIETZ ALBINISM-DEAFNESS SYNDROME
									Tietz syndrome
									Waardenburg syndrome type 2
									WAARDENBURG SYNDROME TYPE 2 WITH OCULAR ALBINISM
									Waardenburg syndrome type 2A
									Waardenburg-Shah syndrome
235	MKKS	McKusick-Kaufman syndrome [Source:HGNC Symbol;Acc:HGNC:7108]	ENSG00000125863	p12.2	10401009	10434222	-1	protein_coding	Bardet-Biedl syndrome
									BARDET-BIEDL SYNDROME 6
									McKusick-Kaufman syndrome
236	MMP14	matrix metallopeptidase 14 [Source:HGNC Symbol;Acc:HGNC:7160]	ENSG00000157227	q11.2	22836560	22849041	1	protein_coding	Multicentric osteolysis-nodulosis-arthropathy spectrum
									Winchester syndrome
237	MMP16	matrix metallopeptidase 16 [Source:HGNC Symbol;Acc:HGNC:7162]	ENSG00000156103	q21.3	88032011	88328025	-1	protein_coding
238	MMP2	matrix metallopeptidase 2 [Source:HGNC Symbol;Acc:HGNC:7166]	ENSG00000087245	q12.2	55389700	55506691	1	protein_coding	MULTICENTRIC OSTEOLYSIS NODULOSIS AND ARTHROPATHY
									Multicentric osteolysis-nodulosis-arthropathy spectrum
239	MMP20	matrix metallopeptidase 20 [Source:HGNC Symbol;Acc:HGNC:7167]	ENSG00000137674	q22.2	102576832	102625332	-1	protein_coding	AMELOGENESIS IMPERFECTA HYPOMATURATION TYPE IIA2
									Hypomaturation amelogenesis imperfecta
240	MRPL53	mitochondrial ribosomal protein L53 [Source:HGNC Symbol;Acc:HGNC:16684]	ENSG00000204822	p13.1	74471982	74472687	-1	protein_coding
241	MSX1	msh homeobox 1 [Source:HGNC Symbol;Acc:HGNC:7391]	ENSG00000163132	p16.2	4859665	4863936	1	protein_coding	Cleft Lip +/- Cleft Palate
									Cleft lip and alveolus
									Cleft lip/palate
									Hypodontia-dysplasia of nails syndrome
									Isolated cleft lip
									NON RARE IN EUROPE: Hypodontia
									Oligodontia
									OROFACIAL CLEFT 5
									TOOTH AGENESIS SELECTIVE 1
									WITKOP SYNDROME
242	MSX2	msh homeobox 2 [Source:HGNC Symbol;Acc:HGNC:7392]	ENSG00000120149	q35.2	174724582	174730896	1	protein_coding	CRANIOSYNOSTOSIS 2
									Craniosynostosis Boston type
									Enlarged parietal foramina
									Enlarged Parietal Foramina/Cranium Bifidum
									PARIETAL FORAMINA 1
									Parietal foramina with clavicular hypoplasia
									PARIETAL FORAMINA WITH CLEIDOCRANIAL DYSPLASIA
243	MYC	MYC proto-oncogene, bHLH transcription factor [Source:HGNC Symbol;Acc:HGNC:7553]	ENSG00000136997	q24.21	127735434	127742951	1	protein_coding	BURKITT LYMPHOMA
									High grade B-cell lymphoma with MYC and/ or BCL2 and/or BCL6 rearrangement
									Precursor T-cell acute lymphoblastic leukemia
244	MYCN	MYCN proto-oncogene, bHLH transcription factor [Source:HGNC Symbol;Acc:HGNC:7559]	ENSG00000134323	p24.3	15940550	15947007	1	protein_coding	FEINGOLD SYNDROME 1
									Hereditary retinoblastoma
									Neuroblastoma
									Non-hereditary retinoblastoma
245	MYH9	myosin heavy chain 9 [Source:HGNC Symbol;Acc:HGNC:7579]	ENSG00000100345	q12.3	36281280	36387967	-1	protein_coding	Autosomal dominant non-syndromic sensorineural deafness type DFNA
									DEAFNESS AUTOSOMAL DOMINANT 17
									Macrothrombocytopenia and granulocyte inclusions with or without nephritis or sensorineural hearing loss
									MYH9-related disease
									Nodular fasciitis
246	MYO1H	myosin IH [Source:HGNC Symbol;Acc:HGNC:13879]	ENSG00000174527	q24.11	109347903	109455523	1	protein_coding	Ondine syndrome
247	MYT1	myelin transcription factor 1 [Source:HGNC Symbol;Acc:HGNC:7622]	ENSG00000196132	q13.33	64102394	64242253	1	protein_coding	OAVS/Goldenhar syndrome
248	NAT1	N-acetyltransferase 1 [Source:HGNC Symbol;Acc:HGNC:7645]	ENSG00000171428	p22	18170477	18223689	1	protein_coding
249	NAT2	N-acetyltransferase 2 [Source:HGNC Symbol;Acc:HGNC:7646]	ENSG00000156006	p22	18391282	18401218	1	protein_coding	Acetylation slow
250	NAV2	neuron navigator 2 [Source:HGNC Symbol;Acc:HGNC:15997]	ENSG00000166833	p15.1	19350724	20121601	1	protein_coding
251	NBN	nibrin [Source:HGNC Symbol;Acc:HGNC:7652]	ENSG00000104320	q21.3	89933331	90003228	-1	protein_coding	APLASTIC ANEMIA APLASTIC ANEMIA SUSCEPTIBILITY TO INCLUDED
									Familial prostate cancer
									Hereditary breast and ovarian cancer syndrome
									LEUKEMIA ACUTE LYMPHOBLASTIC
									NIJMEGEN BREAKAGE SYNDROME
252	NECTIN1	nectin cell adhesion molecule 1 [Source:HGNC Symbol;Acc:HGNC:9706]	ENSG00000110400	q23.3	119623408	119729200	-1	protein_coding	Cleft lip and alveolus
									Cleft lip/palate
									CLEFT LIP/PALATE-ECTODERMAL DYSPLASIA SYNDROME
									Isolated cleft lip
253	NECTIN2	nectin cell adhesion molecule 2 [Source:HGNC Symbol;Acc:HGNC:9707]	ENSG00000130202	q13.32	44846175	44889223	1	protein_coding
254	NECTIN3	nectin cell adhesion molecule 3 [Source:HGNC Symbol;Acc:HGNC:17664]	ENSG00000177707	q13.13	111070071	111275563	1	protein_coding
255	NFATC1	nuclear factor of activated T cells 1 [Source:HGNC Symbol;Acc:HGNC:7775]	ENSG00000131196	q23	79395856	79529325	1	protein_coding
256	NFIC	nuclear factor I C [Source:HGNC Symbol;Acc:HGNC:7786]	ENSG00000141905	p13.3	3314403	3469217	1	protein_coding
257	NGFR	nerve growth factor receptor [Source:HGNC Symbol;Acc:HGNC:7809]	ENSG00000064300	q21.33	49495293	49515008	1	protein_coding
258	NHS	NHS actin remodeling regulator [Source:HGNC Symbol;Acc:HGNC:7820]	ENSG00000188158	p22.2	17375200	17735994	1	protein_coding	CATARACT 40
									CATARACT CONGENITAL X-LINKED
									Early-onset nuclear cataract
									NANCE-HORAN SYNDROME
									Total early-onset cataract
259	NIPBL	NIPBL cohesin loading factor [Source:HGNC Symbol;Acc:HGNC:28862]	ENSG00000164190	p13.2	36876769	37066413	1	protein_coding	5p13 microduplication syndrome
									Cornelia de Lange syndrome
									CORNELIA DE LANGE SYNDROME 1
260	NOG	noggin [Source:HGNC Symbol;Acc:HGNC:7866]	ENSG00000183691	q22	56593699	56595611	1	protein_coding	Brachydactyly type B2
									MULTIPLE SYNOSTOSES SYNDROME 1
									NOG-related-symphalangism spectrum disorder
									Proximal symphalangism
									Stapes ankylosis with broad thumbs and toes
									SYMPHALANGISM PROXIMAL 1A
									TARSAL-CARPAL COALITION SYNDROME
261	NOTCH2	notch receptor 2 [Source:HGNC Symbol;Acc:HGNC:7882]	ENSG00000134250	p12	119911553	120100779	-1	protein_coding	Acroosteolysis dominant type
									Alagille syndrome 2
									Alagille syndrome due to a NOTCH2 point mutation
									Hajdu-Cheney syndrome
262	NRIP2	nuclear receptor interacting protein 2 [Source:HGNC Symbol;Acc:HGNC:23078]	ENSG00000053702	p13.33	2825348	2835544	-1	protein_coding
263	NSD1	nuclear receptor binding SET domain protein 1 [Source:HGNC Symbol;Acc:HGNC:14234]	ENSG00000165671	q35.3	177133025	177300213	1	protein_coding	5q35 microduplication syndrome
									BECKWITH-WIEDEMANN SYNDROME
									Beckwith-Wiedemann syndrome due to NSD1 mutation
									Deletion 5q35
									SOTOS SYNDROME
									Weaver syndrome
264	NTN1	netrin 1 [Source:HGNC Symbol;Acc:HGNC:8029]	ENSG00000065320	p13.1	9021510	9244000	1	protein_coding	Familial congenital mirror movements
									MIRROR MOVEMENTS 4
265	OFD1	OFD1 centriole and centriolar satellite protein [Source:HGNC Symbol;Acc:HGNC:2567]	ENSG00000046651	p22.2	13734745	13769357	1	protein_coding	JOUBERT SYNDROME 10
									Orofaciodigital syndrome type 1
									Orofaciodigital syndrome type 6
									Primary ciliary dyskinesia
									Retinitis pigmentosa
									RETINITIS PIGMENTOSA 23
									Simpson-Golabi-Behmel syndrome type 2
266	OSR1	odd-skipped related transcription factor 1 [Source:HGNC Symbol;Acc:HGNC:8111]	ENSG00000143867	p24.1	19351485	19358623	-1	protein_coding
267	OSR2	odd-skipped related transciption factor 2 [Source:HGNC Symbol;Acc:HGNC:15830]	ENSG00000164920	q22.2	98944403	98952104	1	protein_coding
268	PAFAH1B1	platelet activating factor acetylhydrolase 1b regulatory subunit 1 [Source:HGNC Symbol;Acc:HGNC:8574]	ENSG00000007168	p13.3	2593210	2685615	1	protein_coding	17p13.3 microduplication syndrome
									LISSENCEPHALY 1
									Lissencephaly due to LIS1 mutation
									Miller-Dieker syndrome
									Subcortical band heterotopia
269	PAK1IP1	PAK1 interacting protein 1 [Source:HGNC Symbol;Acc:HGNC:20882]	ENSG00000111845	p24.2	10694972	10709782	1	protein_coding
270	PAX3	paired box 3 [Source:HGNC Symbol;Acc:HGNC:8617]	ENSG00000135903	q36.1	222199887	222298998	-1	protein_coding	Alveolar rhabdomyosarcoma
									CRANIOFACIAL-DEAFNESS-HAND SYNDROME
									RHABDOMYOSARCOMA 2
									WAARDENBURG SYNDROME TYPE 1
									WAARDENBURG SYNDROME TYPE 3
271	PAX5	paired box 5 [Source:HGNC Symbol;Acc:HGNC:8619]	ENSG00000196092	p13.2	36833269	37034268	-1	protein_coding	Leukemia acute lymphoblastic susceptibility to 3
									Precursor B-cell acute lymphoblastic leukemia
272	PAX6	paired box 6 [Source:HGNC Symbol;Acc:HGNC:8620]	ENSG00000007372	p13	31784779	31817961	-1	protein_coding	Aniridia
									ANIRIDIA CEREBELLAR ATAXIA AND MENTAL DEFICIENCY
									Aniridia-cerebellar ataxia-intellectual disability syndrome
									ANTERIOR SEGMENT DYSGENESIS 5
									Autosomal dominant keratitis
									BILATERAL OPTIC NERVE HYPOPLASIA
									COLOBOMA OCULAR AUTOSOMAL DOMINANT
									Coloboma of choroid and retina
									Coloboma of eye lens
									Coloboma of eyelid
									Coloboma of iris
									Coloboma of macula
									Coloboma of optic disc
									COLOBOMA OF OPTIC NERVE
									COLOBOMA OF OPTIC NERVE OPTIC NERVE HEAD PITS BILATERAL CONGENITAL INCLUDED
									FOVEAL HYPOPLASIA
									Foveal hypoplasia-presenile cataract syndrome
									Isolated aniridia
									Isolated optic nerve hypoplasia/aplasia
									KERATITIS HEREDITARY
									Morning glory disc anomaly
									OPTIC NERVE HYPOPLASIA BILATERALOPTIC NERVE APLASIA BILATERAL INCLUDED
									PETERS ANOMALY
									WAGR syndrome
									Wilms tumor aniridia genitourinary anomalies and mental retardation syndrome
273	PAX7	paired box 7 [Source:HGNC Symbol;Acc:HGNC:8621]	ENSG00000009709	p36.13	18630846	18748866	1	protein_coding	Alveolar rhabdomyosarcoma
									MYOPATHY CONGENITAL PROGRESSIVE WITH SCOLIOSIS
									RHABDOMYOSARCOMA 2
274	PAX9	paired box 9 [Source:HGNC Symbol;Acc:HGNC:8623]	ENSG00000198807	q13.3	36657568	36679362	1	protein_coding	NON RARE IN EUROPE: Hypodontia
									Oligodontia
									TOOTH AGENESIS SELECTIVE 3
275	PBX1	PBX homeobox 1 [Source:HGNC Symbol;Acc:HGNC:8632]	ENSG00000185630	q23.3	164555584	164899296	1	protein_coding	CONGENITAL ANOMALIES OF KIDNEY AND URINARY TRACT SYNDROME WITH OR WITHOUT HEARING LOSS ABNORMAL EARS OR DEVELOPMENTAL DELAY
									PBX1-related developmental disorder monoallelic
									Precursor B-cell acute lymphoblastic leukemia
									Renal hypoplasia bilateral
276	PBX2	PBX homeobox 2 [Source:HGNC Symbol;Acc:HGNC:8633]	ENSG00000204304	p21.32	32184733	32190202	-1	protein_coding
277	PBX3	PBX homeobox 3 [Source:HGNC Symbol;Acc:HGNC:8634]	ENSG00000167081	q33.3	125747345	125967377	1	protein_coding
278	PDGFC	platelet derived growth factor C [Source:HGNC Symbol;Acc:HGNC:8801]	ENSG00000145431	q32.1	156760454	156971799	-1	protein_coding
279	PHF8	PHD finger protein 8 [Source:HGNC Symbol;Acc:HGNC:20672]	ENSG00000172943	p11.22	53936676	54048958	-1	protein_coding	MENTAL RETARDATION SYNDROMIC X-LINKED SIDERIUS TYPE
									SIDERIUS X-LINKED MENTAL RETARDATION SYNDROME
									X-linked intellectual disability Siderius type
280	PHGDH	phosphoglycerate dehydrogenase [Source:HGNC Symbol;Acc:HGNC:8923]	ENSG00000092621	p12	119648411	119744218	1	protein_coding	3-phosphoglycerate dehydrogenase deficiency infantile/juvenile form
									Neu-Laxova syndrome
									PHOSPHOGLYCERATE DEHYDROGENASE DEFICIENCY
281	PHYH	phytanoyl-CoA 2-hydroxylase [Source:HGNC Symbol;Acc:HGNC:8940]	ENSG00000107537	p13	13277796	13302412	-1	protein_coding	Refsum disease
									REFSUM DISEASE CLASSIC
282	PIK3R5	phosphoinositide-3-kinase regulatory subunit 5 [Source:HGNC Symbol;Acc:HGNC:30035]	ENSG00000141506	p13.1	8878911	8965712	-1	protein_coding	Ataxia-oculomotor apraxia 3
									Spinocerebellar ataxia with axonal neuropathy type 2
283	PITX1	paired like homeodomain 1 [Source:HGNC Symbol;Acc:HGNC:9004]	ENSG00000069011	q31.1	135027734	135034813	-1	protein_coding	Brachydactyly-elbow wrist dysplasia syndrome
									CLUBFOOT CONGENITAL WITH OR WITHOUT DEFICIENCY OF LONG BONES AND/OR MIRROR-IMAGE POLYDACTYLY
									congenital clubfoot
									Familial clubfoot due to 5q31 microdeletion
									Familial clubfoot due to PITX1 point mutation
									Homeotic Arm-to-Leg Transformation Associated with Genomic Rearrangements at the PITX1 Locus
									LIEBENBERG SYNDROME
									Mirror-image polydactyly
284	PITX2	paired like homeodomain 2 [Source:HGNC Symbol;Acc:HGNC:9005]	ENSG00000164093	q25	110617423	110642123	-1	protein_coding	ANTERIOR SEGMENT DYSGENESIS 4
									Axenfeld anomaly
									Axenfeld-Rieger syndrome
									Axenfeld-Rieger syndrome type 1
									Familial atrial fibrillation
									IRIDOGONIODYSGENESIS TYPE 2
									PETERS ANOMALY
									RING DERMOID OF CORNEA
285	PKN2	protein kinase N2 [Source:HGNC Symbol;Acc:HGNC:9406]	ENSG00000065243	p22.2	88684222	88836255	1	protein_coding
286	PLCB4	phospholipase C beta 4 [Source:HGNC Symbol;Acc:HGNC:9059]	ENSG00000101333	p12.3	9068763	9481242	1	protein_coding	Auriculocondylar syndrome
									AURICULOCONDYLAR SYNDROME 2
287	PLEKHA5	pleckstrin homology domain containing A5 [Source:HGNC Symbol;Acc:HGNC:30036]	ENSG00000052126	p12.3	19129733	19376400	1	protein_coding
288	PLEKHA7	pleckstrin homology domain containing A7 [Source:HGNC Symbol;Acc:HGNC:27049]	ENSG00000166689	p15.1	16777297	17014414	-1	protein_coding
289	PLXNA2	plexin A2 [Source:HGNC Symbol;Acc:HGNC:9100]	ENSG00000076356	q32.2	208022242	208244384	-1	protein_coding
290	POLD3	DNA polymerase delta 3, accessory subunit [Source:HGNC Symbol;Acc:HGNC:20932]	ENSG00000077514	q13.4	74493851	74669117	1	protein_coding
291	POLR1C	RNA polymerase I and III subunit C [Source:HGNC Symbol;Acc:HGNC:20194]	ENSG00000171453	p21.1	43509702	43562419	1	protein_coding	Hypomyelination-hypogonadotropic hypogonadism-hypodontia syndrome
									LEUKODYSTROPHY HYPOMYELINATING 11
									POLR1C-related Leukodystrophy
									TREACHER COLLINS SYNDROME TYPE 3
									Treacher-Collins syndrome
292	POLR1D	RNA polymerase I and III subunit D [Source:HGNC Symbol;Acc:HGNC:20422]	ENSG00000186184	q12.2	27620742	27744237	1	protein_coding	Treacher-Collins syndrome
									TREACHER COLLINS SYNDROME 2
293	POMT1	protein O-mannosyltransferase 1 [Source:HGNC Symbol;Acc:HGNC:9202]	ENSG00000130714	q34.13	131502789	131523806	1	protein_coding	Congenital muscular dystrophy with cerebellar involvement
									Congenital muscular dystrophy with intellectual disability
									Congenital muscular dystrophy without intellectual disability
									Muscle-eye-brain disease
									MUSCULAR DYSTROPHY-DYSTROGLYCANOPATHY CONGENITAL WITH BRAIN AND EYE ANOMALIES TYPE A1
									MUSCULAR DYSTROPHY-DYSTROGLYCANOPATHY CONGENITAL WITH IMPAIRED INTELLECTUAL IMPAIRMENT TYPE B 1
									MUSCULAR DYSTROPHY-DYSTROGLYCANOPATHY CONGENITAL WITH MENTAL RETARDATION TYPE B1
									MUSCULAR DYSTROPHY-DYSTROGLYCANOPATHY LIMB-GIRDLE TYPE C 1
									POMT1-related limb-girdle muscular dystrophy R11
									Walker-Warburg syndrome
294	PORCN	porcupine O-acyltransferase [Source:HGNC Symbol;Acc:HGNC:17652]	ENSG00000102312	p11.23	48508962	48520814	1	protein_coding	FOCAL DERMAL HYPOPLASIA
295	PQBP1	polyglutamine binding protein 1 [Source:HGNC Symbol;Acc:HGNC:9330]	ENSG00000102103	p11.23	48890197	48903143	1	protein_coding	Hamel cerebro-palato-cardiac syndrome
									RENPENNING SYNDROME 1
									X-linked intellectual disability Golabi-Ito-Hall type
									X-linked intellectual disability Porteous type
									X-linked intellectual disability Sutherland-Haan type
296	PRDM16	PR/SET domain 16 [Source:HGNC Symbol;Acc:HGNC:14000]	ENSG00000142611	p36.32	3069168	3438621	1	protein_coding	1p36 deletion syndrome
									Familial isolated dilated cardiomyopathy
									Left ventricular noncompaction
									LEFT VENTRICULAR NONCOMPACTION 8
297	PRKD1	protein kinase D1 [Source:HGNC Symbol;Acc:HGNC:9407]	ENSG00000184304	q12	29576479	30191898	-1	protein_coding	CONGENITAL HEART DEFECTS AND ECTODERMAL DYSPLASIA
									Malignant epithelial tumor of salivary glands
									Syndromic congenital heart defects
298	PRKN	parkin RBR E3 ubiquitin protein ligase [Source:HGNC Symbol;Acc:HGNC:8607]	ENSG00000185345	q26	161347417	162727775	-1	protein_coding	LUNG CANCER ALVEOLAR CELL CARCINOMA INCLUDED
									OVARIAN CANCER OVARIAN CANCER EPITHELIAL INCLUDED
									PARKINSON DISEASE 2 AUTOSOMAL RECESSIVE JUVENILE
									Young-onset Parkinson disease
299	PRRX1	paired related homeobox 1 [Source:HGNC Symbol;Acc:HGNC:9142]	ENSG00000116132	q24.2	170662728	170739421	1	protein_coding	Agnathia-holoprosencephaly-situs inversus syndrome
									Agnathia-otocephaly complex
									AGNATHIA-OTOCEPHALY COMPLEX biallelic
									AGNATHIA-OTOCEPHALY COMPLEX monoallelic
300	PRRX2	paired related homeobox 2 [Source:HGNC Symbol;Acc:HGNC:21338]	ENSG00000167157	q34.11	129665647	129722674	1	protein_coding
301	PTCH1	patched 1 [Source:HGNC Symbol;Acc:HGNC:9585]	ENSG00000185920	q22.32	95442980	95517057	-1	protein_coding	Alobar holoprosencephaly
									BASAL CELL CARCINOMA SUSCEPTIBILITY TO 1
									Basal cell nevus syndrome
									Gorlin syndrome
									HOLOPROSENCEPHALY 7
									Lobar holoprosencephaly
									Microform holoprosencephaly
									Midline interhemispheric variant of holoprosencephaly
									Monosomy 9q22.3
									Schilbach-Rott syndrome
									Semilobar holoprosencephaly
									Septopreoptic holoprosencephaly
302	PTCH2	patched 2 [Source:HGNC Symbol;Acc:HGNC:9586]	ENSG00000117425	p34.1	44819844	44843253	-1	protein_coding	BASAL CELL CARCINOMA SUSCEPTIBILITY TO 1
									Basal cell nevus syndrome
									Gorlin syndrome
									Medulloblastoma
									Tessier number 7 facial cleft
303	PTEN	phosphatase and tensin homolog [Source:HGNC Symbol;Acc:HGNC:9588]	ENSG00000171862	q23.31	87863625	87971930	1	protein_coding	Activated PI3K-delta syndrome
									Bannayan-Riley-Ruvalcaba syndrome
									Bannayan-Zonana syndrome
									COWDEN DISEASE
									COWDEN SYNDROME
									COWDEN SYNDROME 1
									GLIOMA SUSCEPTIBILITY 2
									Hereditary breast and ovarian cancer syndrome
									Juvenile polyposis of infancy
									LHERMITTE-DUCLOS DISEASE
									MACROCEPHALY/AUTISM SYNDROME
									Macrocephaly-intellectual disability-autism syndrome
									MENINGIOMA FAMILIAL SUSCEPTIBILITY TO
									Prostate Cancer
									Proteus syndrome
									Proteus-like syndrome
									Segmental outgrowth-lipomatosis-arteriovenous malformation-epidermal nevus syndrome
									Squamous cell carcinoma of salivary glands
									Squamous cell carcinoma of the hypopharynx
									Squamous cell carcinoma of the larynx
									Squamous cell carcinoma of the lip
									Squamous cell carcinoma of the nasal cavity and paranasal sinuses
									Squamous cell carcinoma of the oral cavity
									Squamous cell carcinoma of the oropharynx
304	PTH1R	parathyroid hormone 1 receptor [Source:HGNC Symbol;Acc:HGNC:9608]	ENSG00000160801	p21.31	46877721	46903799	1	protein_coding	Blomstrand lethal chondrodysplasia
									Chondrodysplasia Blomstrand type
									Eiken skeletal dysplasia
									EIKEN SYNDROME
									FAILURE OF TOOTH ERUPTION PRIMARY
									JANSEN METAPHYSEAL CHONDRODYSPLASIA
									Metaphyseal chondrodysplasia Jansen type
									Ollier disease
									PRIMARY FAILURE OF TOOTH ERUPTION
305	PTPN11	protein tyrosine phosphatase non-receptor type 11 [Source:HGNC Symbol;Acc:HGNC:9644]	ENSG00000179295	q24.13	112418351	112509918	1	protein_coding	Juvenile myelomonocytic leukemia
									LEOPARD syndrome type 1
									Metachondromatosis
									Noonan Syndrome
									NOONAN SYNDROME 1
									Noonan syndrome with multiple lentigines
306	RAD21	RAD21 cohesin complex component [Source:HGNC Symbol;Acc:HGNC:9811]	ENSG00000164754	q24.11	116845934	116874776	-1	protein_coding	Cohesinopathy
									Cornelia de Lange syndrome
									CORNELIA DE LANGE SYNDROME 4 WITH OR WITHOUT MIDLINE BRAIN DEFECTS
									MUNGAN SYNDROME
307	RAD54B	RAD54 homolog B [Source:HGNC Symbol;Acc:HGNC:17228]	ENSG00000197275	q22.1	94371960	94475115	-1	protein_coding	Colorectal Cancer
									LYMPHOMA NON-HODGKIN FAMILIAL
308	RARA	retinoic acid receptor alpha [Source:HGNC Symbol;Acc:HGNC:9864]	ENSG00000131759	q21.2	40309180	40357643	1	protein_coding	ACUTE PROMYELOCYTIC LEUKEMIA
309	RAX	retina and anterior neural fold homeobox [Source:HGNC Symbol;Acc:HGNC:18662]	ENSG00000134438	q21.32	59267035	59274086	-1	protein_coding	Isolated microphthalmia-anophthalmia-coloboma
									MICROPHTHALMIA ISOLATED 3
310	RB1	RB transcriptional corepressor 1 [Source:HGNC Symbol;Acc:HGNC:9884]	ENSG00000139687	q14.2	48303744	48599436	1	protein_coding	Bladder Cancer
									Hereditary retinoblastoma
									Monosomy 13q14
									Non-hereditary retinoblastoma
									OSTEOGENIC SARCOMA
									OSTEOSARCOMA
									RETINOBLASTOMA
									Small cell lung cancer
311	RBFOX3	RNA binding fox-1 homolog 3 [Source:HGNC Symbol;Acc:HGNC:27097]	ENSG00000167281	q25.3	79089345	79516148	-1	protein_coding
312	RBL1	RB transcriptional corepressor like 1 [Source:HGNC Symbol;Acc:HGNC:9893]	ENSG00000080839	q11.23	36996349	37095997	-1	protein_coding
313	RBL2	RB transcriptional corepressor like 2 [Source:HGNC Symbol;Acc:HGNC:9894]	ENSG00000103479	q12.2	53433977	53491648	1	protein_coding
314	RECQL4	RecQ like helicase 4 [Source:HGNC Symbol;Acc:HGNC:9949]	ENSG00000160957	q24.3	144511288	144517845	-1	protein_coding	Baller-Gerold syndrome
									RAPADILINO SYNDROME
									ROTHMUND-THOMSON SYNDROME
									Rothmund-Thomson syndrome type 2
315	RFC1	replication factor C subunit 1 [Source:HGNC Symbol;Acc:HGNC:9969]	ENSG00000035928	p14	39287456	39366375	-1	protein_coding	Cerebellar ataxia neuropathy and vestibular areflexia syndrome
									Cerebellar ataxia with neuropathy and bilateral vestibular areflexia syndrome
316	RHPN2	rhophilin Rho GTPase binding protein 2 [Source:HGNC Symbol;Acc:HGNC:19974]	ENSG00000131941	q13.11	32978592	33064888	-1	protein_coding
317	RIPK4	receptor interacting serine/threonine kinase 4 [Source:HGNC Symbol;Acc:HGNC:496]	ENSG00000183421	q22.3	41739369	41767089	-1	protein_coding	Bartsocas-Papas syndrome
									CHAND SYNDROME
									Popliteal pterygium syndrome lethal type
318	RMRP	RNA component of mitochondrial RNA processing endoribonuclease [Source:HGNC Symbol;Acc:HGNC:10031]	ENSG00000277027	p13.3	35657754	35658017	-1	ribozyme	Anauxetic dysplasia
									CARTILAGE-HAIR HYPOPLASIA
									OMENN SYNDROME
									CARTILAGE-HAIR HYPOPLASIA
319	ROR2	receptor tyrosine kinase like orphan receptor 2 [Source:HGNC Symbol;Acc:HGNC:10257]	ENSG00000169071	q22.31	91563091	91950228	-1	protein_coding	Autosomal recessive Robinow syndrome
									Brachydactyly type B1
									BRACHYDACTYLY TYPE B1
									ROBINOW SYNDROME AUTOSOMAL RECESSIVE 1
									BRACHYDACTYLY TYPE B1
									ROBINOW SYNDROME AUTOSOMAL DOMINANT
									ROR2-Related Disorders AR
320	RPS26	ribosomal protein S26 [Source:HGNC Symbol;Acc:HGNC:10414]	ENSG00000197728	q13.2	56041351	56044697	1	protein_coding	Blackfan-Diamond anemia
									DIAMOND-BLACKFAN ANEMIA 10
321	RPS6KA3	ribosomal protein S6 kinase A3 [Source:HGNC Symbol;Acc:HGNC:10432]	ENSG00000177189	p22.12	20149911	20267519	-1	protein_coding	COFFIN-LOWRY SYNDROME
									Coffin-Lowry Syndrome 2 RPS6KA3 XLD
									MENTAL RETARDATION X-LINKED 19
									Symptomatic form of Coffin-Lowry syndrome in female carriers
									X-linked non-syndromic intellectual disability
322	RUNX2	RUNX family transcription factor 2 [Source:HGNC Symbol;Acc:HGNC:10472]	ENSG00000124813	p21.1	45328157	45664349	1	protein_coding	CLEIDOCRANIAL DYSPLASIA
									METAPHYSEAL DYSPLASIA WITH MAXILLARY HYPOPLASIA WITH OR WITHOUT BRACHYDACTYLY
									Metaphyseal dysplasia-maxillary hypoplasia-brachydacty syndrome
323	RUNX3	RUNX family transcription factor 3 [Source:HGNC Symbol;Acc:HGNC:10473]	ENSG00000020633	p36.11	24899511	24965121	-1	protein_coding
324	RXRA	retinoid X receptor alpha [Source:HGNC Symbol;Acc:HGNC:10477]	ENSG00000186350	q34.2	134317098	134440585	1	protein_coding
325	RYK	receptor like tyrosine kinase [Source:HGNC Symbol;Acc:HGNC:10481]	ENSG00000163785	q22.2	134065303	134250859	-1	protein_coding
326	SALL1	spalt like transcription factor 1 [Source:HGNC Symbol;Acc:HGNC:10524]	ENSG00000103449	q12.1	51135975	51151367	-1	protein_coding	TOWNES-BROCKS SYNDROME
									TOWNES-BROCKS SYNDROME 1
327	SALL4	spalt like transcription factor 4 [Source:HGNC Symbol;Acc:HGNC:15924]	ENSG00000101115	q13.2	51782331	51802521	-1	protein_coding	Acro-Renal-Ocular syndrome
									Duane retraction syndrome
									DUANE-RADIAL RAY SYNDROME
									IVIC SYNDROME
									Okihiro syndrome due to 20q13 microdeletion
									Okihiro syndrome due to a point mutation
328	SAMD4A	sterile alpha motif domain containing 4A [Source:HGNC Symbol;Acc:HGNC:23023]	ENSG00000020577	q22.2	54566117	54793315	1	protein_coding
329	SATB1	SATB homeobox 1 [Source:HGNC Symbol;Acc:HGNC:10541]	ENSG00000182568	p24.3	18345377	18445588	-1	protein_coding	SATB1-related developmental disorder monoallelic
330	SATB2	SATB homeobox 2 [Source:HGNC Symbol;Acc:HGNC:21637]	ENSG00000119042	q33.1	199269500	199471266	-1	protein_coding	2q32q33 microdeletion syndrome
									GLASS SYNDROME
									SATB2-associated syndrome due to a chromosomal rearrangement
									SATB2-associated syndrome due to a pathogenic variant
331	SCG5	secretogranin V [Source:HGNC Symbol;Acc:HGNC:10816]	ENSG00000166922	q13.3	32641676	32697098	1	protein_coding
332	SEMA3E	semaphorin 3E [Source:HGNC Symbol;Acc:HGNC:10727]	ENSG00000170381	q21.11	83363238	83649139	-1	protein_coding	CHARGE SYNDROME
									Hypogonadotropic hypogonadism 7 with or without anosmia
333	SF3B4	splicing factor 3b subunit 4 [Source:HGNC Symbol;Acc:HGNC:10771]	ENSG00000143368	q21.2	149923317	149927803	-1	protein_coding	ACROFACIAL DYSOSTOSIS 1 NAGER TYPE
									Acrofacial dysostosis Rodriguez type
									Nager syndrome
334	SHH	sonic hedgehog signaling molecule [Source:HGNC Symbol;Acc:HGNC:10848]	ENSG00000164690	q36.3	155799980	155812463	-1	protein_coding	Acquired schizencephaly
									Alobar holoprosencephaly
									Autosomal dominant preaxial polydactyly-upperback hypertrichosis syndrome
									Colobomatous microphthalmia
									HOLOPROSENCEPHALY 3
									Hypoplastic tibiae-postaxial polydactyly syndrome
									Lobar holoprosencephaly
									Microform holoprosencephaly
									MICROPHTHALMIA ISOLATED WITH COLOBOMA 5
									Midline interhemispheric variant of holoprosencephaly
									Polydactyly of a triphalangeal thumb
									Radial hemimelia
									Schizencephaly
									Semilobar holoprosencephaly
									Septopreoptic holoprosencephaly
									SOLITARY MEDIAN MAXILLARY CENTRAL INCISOR
									Syndactyly type 4
									TRIPHALANGEAL THUMB-POLYSYNDACTYLY SYNDROME
335	SIX1	SIX homeobox 1 [Source:HGNC Symbol;Acc:HGNC:10887]	ENSG00000126778	q23.1	60643421	60658259	-1	protein_coding	Autosomal dominant non-syndromic sensorineural deafness type DFNA
									BOR syndrome
									Branchiootic syndrome
									BRANCHIOOTIC SYNDROME TYPE 3
									BRANCHIOOTORENAL SYNDROME 1
									DEAFNESS AUTOSOMAL DOMINANT 23
									Non-syndromic craniosynostosis
336	SIX3	SIX homeobox 3 [Source:HGNC Symbol;Acc:HGNC:10889]	ENSG00000138083	p21	44941702	44946071	1	protein_coding	Acquired schizencephaly
									Alobar holoprosencephaly
									Holoprosencephaly
									HOLOPROSENCEPHALY 2
									Lobar holoprosencephaly
									Microform holoprosencephaly
									Midline interhemispheric variant of holoprosencephaly
									Schizencephaly
									Semilobar holoprosencephaly
									Septopreoptic holoprosencephaly
337	SIX5	SIX homeobox 5 [Source:HGNC Symbol;Acc:HGNC:10891]	ENSG00000177045	q13.32	45764785	45769252	-1	protein_coding	BOR syndrome
									BRANCHIOOTORENAL SYNDROME 2
338	SKI	SKI proto-oncogene [Source:HGNC Symbol;Acc:HGNC:10896]	ENSG00000157933	p36.33	2228319	2310213	1	protein_coding	1p36 deletion syndrome
									Shprintzen-Goldberg craniosynostosis syndrome
									SHPRINTZEN-GOLDBERG SYNDROME
339	SLC12A9	solute carrier family 12 member 9 [Source:HGNC Symbol;Acc:HGNC:17435]	ENSG00000146828	q22.1	100826820	100867010	1	protein_coding
340	SLC26A2	solute carrier family 26 member 2 [Source:HGNC Symbol;Acc:HGNC:10994]	ENSG00000155850	q32	149960758	149993455	1	protein_coding	Achondrogenesis type 1B
									ATELOSTEOGENESIS TYPE II
									Diastrophic dwarfism
									Multiple epiphyseal dysplasia type 4
341	SLX4	SLX4 structure-specific endonuclease subunit [Source:HGNC Symbol;Acc:HGNC:23845]	ENSG00000188827	p13.3	3581181	3611606	-1	protein_coding	Fanconi anemia
									FANCONI ANEMIA COMPLEMENTATION GROUP P
342	SMAD2	SMAD family member 2 [Source:HGNC Symbol;Acc:HGNC:6768]	ENSG00000175387	q21.1	47808957	47931146	-1	protein_coding	Congenital heart disease
343	SMAD3	SMAD family member 3 [Source:HGNC Symbol;Acc:HGNC:6769]	ENSG00000166949	q22.33	67063763	67195173	1	protein_coding	Aneurysm-osteoarthritis syndrome
									Familial thoracic aortic aneurysm and aortic dissection
									LOEYS-DIETZ SYNDROME 3
									SMAD3-Related Loeys-Dietz Syndrome
344	SMC1A	structural maintenance of chromosomes 1A [Source:HGNC Symbol;Acc:HGNC:11111]	ENSG00000072501	p11.22	53374149	53422728	-1	protein_coding	Cornelia de Lange syndrome
									CORNELIA DE LANGE SYNDROME 2
									Epileptic encephalopathy
									EPILEPTIC ENCEPHALOPATHY EARLY INFANTILE 85 WITH OR WITHOUT MIDLINE BRAIN DEFECTS
									Semilobar holoprosencephaly
									Wiedemann-Steiner syndrome
345	SMC2	structural maintenance of chromosomes 2 [Source:HGNC Symbol;Acc:HGNC:14011]	ENSG00000136824	q31.1	104094260	104141419	1	protein_coding
346	SMC3	structural maintenance of chromosomes 3 [Source:HGNC Symbol;Acc:HGNC:2468]	ENSG00000108055	q25.2	110567695	110606048	1	protein_coding	Cornelia de Lange syndrome
									CORNELIA DE LANGE SYNDROME 3 WITH OR WITHOUT MIDLINE BRAIN DEFECTS
									CORNELIA DE LANGE SYNDROME TYPE 3
347	SMO	smoothened, frizzled class receptor [Source:HGNC Symbol;Acc:HGNC:11119]	ENSG00000128602	q32.1	129188633	129213545	1	protein_coding	BASAL CELL CARCINOMA SUSCEPTIBILITY TO 1
									Curry-Jones Syndrome
									Meningioma
									PALLISTER-HALL-LIKE SYNDROME
									SMO-related developmental disorder
348	SMOC2	SPARC related modular calcium binding 2 [Source:HGNC Symbol;Acc:HGNC:20323]	ENSG00000112562	q27	168441151	168673445	1	protein_coding	Atypical dentin dysplasia due to SMOC2 deficiency
									DENTIN DYSPLASIA TYPE I
									Dentin dysplasia type I with microdontia and misshapen teeth
349	SMS	spermine synthase [Source:HGNC Symbol;Acc:HGNC:11123]	ENSG00000102172	p22.11	21940709	21994837	1	protein_coding	MENTAL RETARDATION X-LINKED SYNDROMIC SNYDER-ROBINSON TYPE
									SNYDER-ROBINSON SYNDROME
									X-linked intellectual disability Snyder type
350	SNAI1	snail family transcriptional repressor 1 [Source:HGNC Symbol;Acc:HGNC:11128]	ENSG00000124216	q13.13	49982980	49988886	1	protein_coding
351	SNAI3	snail family transcriptional repressor 3 [Source:HGNC Symbol;Acc:HGNC:18411]	ENSG00000185669	q24.2	88677688	88686507	-1	protein_coding
352	SNX3	sorting nexin 3 [Source:HGNC Symbol;Acc:HGNC:11174]	ENSG00000112335	q21	108211222	108261246	-1	protein_coding	MICROPHTHALMIA SYNDROMIC TYPE 8
353	SOX11	SRY-box transcription factor 11 [Source:HGNC Symbol;Acc:HGNC:11191]	ENSG00000176887	p25.2	5692384	5701385	1	protein_coding	COFFIN-SIRIS SYNDROME
									COFFIN-SIRIS SYNDROME 9
									MENTAL RETARDATION AUTOSOMAL DOMINANT 27
354	SOX12	SRY-box transcription factor 12 [Source:HGNC Symbol;Acc:HGNC:11198]	ENSG00000177732	p13	325552	330224	1	protein_coding
355	SOX13	SRY-box transcription factor 13 [Source:HGNC Symbol;Acc:HGNC:11192]	ENSG00000143842	q32.1	204073115	204127743	1	protein_coding
356	SOX2	SRY-box transcription factor 2 [Source:HGNC Symbol;Acc:HGNC:11195]	ENSG00000181449	q26.33	181711925	181714436	1	protein_coding	AEG syndrome
									Anophthalmia/microphthalmia-esophageal atresia syndrome
									Isolated microphthalmia-anophthalmia-coloboma
									MICROPHTHALMIA SYNDROMIC 3
									Septo-optic dysplasia spectrum
357	SOX4	SRY-box transcription factor 4 [Source:HGNC Symbol;Acc:HGNC:11200]	ENSG00000124766	p22.3	21593751	21598619	1	protein_coding	COFFIN-SIRIS SYNDROME
									COFFIN-SIRIS SYNDROME 10
									Neurodevelopmental Disease Associated with Mild Dysmorphism
358	SOX5	SRY-box transcription factor 5 [Source:HGNC Symbol;Acc:HGNC:11201]	ENSG00000134532	p12.1	23529504	24562544	-1	protein_coding	12p12.1 microdeletion syndrome
									12p12.5 intragenic deletions associated with intellectual disability
									Developmental and speech delay due to SOX5 deficiency
									Lamb-shaffer syndrome
359	SOX6	SRY-box transcription factor 6 [Source:HGNC Symbol;Acc:HGNC:16421]	ENSG00000110693	p15.2	15966449	16739591	-1	protein_coding	TOLCHIN-LE CAIGNEC SYNDROME
									SOX6-related neurodevelopmental syndrome
360	SOX9	SRY-box transcription factor 9 [Source:HGNC Symbol;Acc:HGNC:11204]	ENSG00000125398	q24.3	72121020	72126416	1	protein_coding	46XX ovotesticular disorder of sex development
									46XX testicular disorder of sex development
									46XY complete gonadal dysgenesis
									46XY partial gonadal dysgenesis
									CAMPOMELIC DYSPLASIA
									Isolated Pierre Robin syndrome
									PIERRE ROBIN SEQUENCE
361	SP6	Sp6 transcription factor [Source:HGNC Symbol;Acc:HGNC:14530]	ENSG00000189120	q21.32	47844908	47855874	-1	protein_coding
362	SPECC1L	sperm antigen with calponin homology and coiled-coil domains 1 like [Source:HGNC Symbol;Acc:HGNC:29022]	ENSG00000100014	q11.23	24270817	24417739	1	protein_coding	Autosomal dominant Opitz G/BBB syndrome
									FACIAL CLEFTING OBLIQUE 1
									Hypertelorism Teebi type
									OPITZ GBBB SYNDROME TYPE II
									Tessier number 4 facial cleft
									Tessier number 7 facial cleft
363	SPRY1	sprouty RTK signaling antagonist 1 [Source:HGNC Symbol;Acc:HGNC:11269]	ENSG00000164056	q28.1	123396795	123403760	1	protein_coding
364	SPRY2	sprouty RTK signaling antagonist 2 [Source:HGNC Symbol;Acc:HGNC:11270]	ENSG00000136158	q31.1	80335976	80341126	-1	protein_coding	IgA NEPHROPATHY SUSCEPTIBILITY TO 3
365	SRC	SRC proto-oncogene, non-receptor tyrosine kinase [Source:HGNC Symbol;Acc:HGNC:11283]	ENSG00000197122	q11.23	37344685	37406050	1	protein_coding	Colorectal Cancer
									Hereditary thrombocytopenia with early-onset myelofibrosis
									THROMBOCYTOPENIA 6
366	STAG2	stromal antigen 2 [Source:HGNC Symbol;Acc:HGNC:11355]	ENSG00000101972	q25	123960212	124422664	1	protein_coding	Alobar holoprosencephaly
									HOLOPROSENCEPHALY 13 X-LINKED
									MULLEGAMA-KLEIN-MARTINEZ SYNDROME
									Semilobar holoprosencephaly
									STAG2-related developmental delay with microcephaly and congenital anomalies
									Xq25 microduplication syndrome
367	SUMO1	small ubiquitin like modifier 1 [Source:HGNC Symbol;Acc:HGNC:12502]	ENSG00000116030	q33.1	202206182	202238599	-1	protein_coding	Cleft Lip +/- Cleft Palate
									Oligodontia
									OROFACIAL CLEFT 10
368	TAF1B	TATA-box binding protein associated factor, RNA polymerase I subunit B [Source:HGNC Symbol;Acc:HGNC:11533]	ENSG00000115750	p25.1	9843443	9934416	1	protein_coding
369	TAFA2	TAFA chemokine like family member 2 [Source:HGNC Symbol;Acc:HGNC:21589]	ENSG00000198673	q14.1	61708259	62279150	-1	protein_coding
370	TANC2	tetratricopeptide repeat, ankyrin repeat and coiled-coil containing 2 [Source:HGNC Symbol;Acc:HGNC:30212]	ENSG00000170921	q23.2	63009556	63427699	1	protein_coding	INTELLECTUAL DEVELOPMENTAL DISORDER WITH AUTISTIC FEATURES AND LANGUAGE DELAY WITH OR WITHOUT SEIZURES
									Non-specific syndromic intellectual disability
									TANC2-related neurodevelopmental and psychiatric disorders
371	TBK1	TANK binding kinase 1 [Source:HGNC Symbol;Acc:HGNC:11584]	ENSG00000183735	q14.2	64452090	64502114	1	protein_coding	Amyotrophic lateral sclerosis
									ENCEPHALOPATHY ACUTE INFECTION-INDUCED HERPES-SPECIFIC SUSCEPTIBILITY TO 8
									FRONTOTEMPORAL DEMENTIA AND/OR AMYOTROPHIC LATERAL SCLEROSIS 4
									Frontotemporal dementia with motor neuron disease
									Herpes simplex virus encephalitis
372	TBL1XR1	TBL1X receptor 1 [Source:HGNC Symbol;Acc:HGNC:29529]	ENSG00000177565	q26.32	177019340	177228000	-1	protein_coding	ACUTE PROMYELOCYTIC LEUKEMIA
									Intellectual disability with autism spectrum disorder
									MENTAL RETARDATION AUTOSOMAL DOMINANT 41
									PIERPONT SYNDROME
373	TBX1	T-box transcription factor 1 [Source:HGNC Symbol;Acc:HGNC:11592]	ENSG00000184058	q11.21	19756703	19783593	1	protein_coding	22q11.2 Deletion Syndrome
									Conotruncal heart malformations
									DIGEORGE SYNDROME
									Tetralogy of Fallot
									VELOCARDIOFACIAL SYNDROME
374	TBX10	T-box transcription factor 10 [Source:HGNC Symbol;Acc:HGNC:11593]	ENSG00000167800	q13.2	67631303	67639560	-1	protein_coding
375	TBX18	T-box transcription factor 18 [Source:HGNC Symbol;Acc:HGNC:11595]	ENSG00000112837	q14.3	84687351	84764598	-1	protein_coding	CONGENITAL ANOMALIES OF KIDNEY AND URINARY TRACT 2
376	TBX22	T-box transcription factor 22 [Source:HGNC Symbol;Acc:HGNC:11600]	ENSG00000122145	q21.1	80014753	80031774	1	protein_coding	Abruzzo-Erickson syndrome
									Cleft palate with or without ankyloglossia X-linked
									Cleft palate X-linked
									X-linked cleft palate and ankyloglossia
377	TBX3	T-box transcription factor 3 [Source:HGNC Symbol;Acc:HGNC:11602]	ENSG00000135111	q24.21	114670255	114684175	-1	protein_coding	ULNAR-MAMMARY SYNDROME
378	TBX5	T-box transcription factor 5 [Source:HGNC Symbol;Acc:HGNC:11604]	ENSG00000089225	q24.21	114353911	114408442	-1	protein_coding	HOLT-ORAM SYNDROME
379	TCIRG1	T cell immune regulator 1, ATPase H+ transporting V0 subunit a3 [Source:HGNC Symbol;Acc:HGNC:11647]	ENSG00000110719	q13.2	68039025	68050895	1	protein_coding	Autosomal dominant severe congenital neutropenia
									Autosomal recessive malignant osteopetrosis
									Dysosteosclerosis
									Intermediate osteopetrosis
									OSTEOPETROSIS AUTOSOMAL RECESSIVE 1
380	TCOF1	treacle ribosome biogenesis factor 1 [Source:HGNC Symbol;Acc:HGNC:11654]	ENSG00000070814	q32	150357629	150400308	1	protein_coding	TREACHER COLLINS SYNDROME 1
									Treacher-Collins syndrome
381	TFAP2A	transcription factor AP-2 alpha [Source:HGNC Symbol;Acc:HGNC:11742]	ENSG00000137203	p24.3	10393186	10419659	-1	protein_coding	BRANCHIOOCULOFACIAL SYNDROME
382	TFAP2B	transcription factor AP-2 beta [Source:HGNC Symbol;Acc:HGNC:11743]	ENSG00000008196	p12.3	50818723	50847619	1	protein_coding	CHAR SYNDROME
									Familial patent arterial duct
									PATENT DUCTUS ARTERIOSUS 2
383	TGDS	TDP-glucose 4,6-dehydratase [Source:HGNC Symbol;Acc:HGNC:20324]	ENSG00000088451	q32.1	94574054	94596242	-1	protein_coding	Catel Manzke syndrome
384	TGFA	transforming growth factor alpha [Source:HGNC Symbol;Acc:HGNC:11765]	ENSG00000163235	p13.3	70447284	70554193	-1	protein_coding	NON RARE IN EUROPE: Hypodontia
									Oligodontia
385	TGFB1	transforming growth factor beta 1 [Source:HGNC Symbol;Acc:HGNC:11766]	ENSG00000105329	q13.2	41301587	41353922	-1	protein_coding	CAMURATI-ENGELMANN DISEASE
									Cystic Fibrosis
									Infantile inflammatory bowel disease with neurological involvement
									INFLAMMATORY BOWEL DISEASE IMMUNODEFICIENCY AND ENCEPHALOPATHY
386	TGFB2	transforming growth factor beta 2 [Source:HGNC Symbol;Acc:HGNC:11768]	ENSG00000092969	q41	218345336	218444619	1	protein_coding	Familial thoracic aortic aneurysm and aortic dissection
									LOEYS-DIETZ SYNDROME TYPE 4
387	TGFB3	transforming growth factor beta 3 [Source:HGNC Symbol;Acc:HGNC:11769]	ENSG00000119699	q24.3	75958097	75983011	-1	protein_coding	ARRHYTHMOGENIC RIGHT VENTRICULAR DYSPLASIA FAMILIAL 1
									Familial isolated arrhythmogenic ventricular dysplasia biventricular form
									Familial isolated arrhythmogenic ventricular dysplasia left dominant form
									Familial isolated arrhythmogenic ventricular dysplasia right dominant form
									Familial thoracic aortic aneurysm and aortic dissection
									Loeys-Dietz syndrome
									LOEYS-DIETZ SYNDROME 5
388	TGFBR1	transforming growth factor beta receptor 1 [Source:HGNC Symbol;Acc:HGNC:11772]	ENSG00000106799	q22.33	99104038	99154192	1	protein_coding	Familial thoracic aortic aneurysm and aortic dissection
									Loeys-Dietz syndrome
									LOEYS-DIETZ SYNDROME 1
									Multiple self-healing squamous epithelioma
									MULTIPLE SELF-HEALING SQUAMOUS EPITHELIOMA SUSCEPTIBILITY TO
389	TGFBR2	transforming growth factor beta receptor 2 [Source:HGNC Symbol;Acc:HGNC:11773]	ENSG00000163513	p24.1	30606601	30694142	1	protein_coding	COLORECTAL CANCER HEREDITARY NONPOLYPOSIS TYPE 6
									ESOPHAGEAL CANCER ESOPHAGEAL SQUAMOUS CELL CARCINOMA SUSCEPTIBILITY TO INCLUDED
									Familial thoracic aortic aneurysm and aortic dissection
									Loeys-Dietz syndrome
									LOEYS-DIETZ SYNDROME 2
									Lynch syndrome
									Marfan syndrome type 2
									Squamous cell carcinoma of the esophagus
									TGFBR2-Related Loeys-Dietz Syndrome
390	TGFBR3	transforming growth factor beta receptor 3 [Source:HGNC Symbol;Acc:HGNC:11774]	ENSG00000069702	p22.1	91680343	91906335	-1	protein_coding	Familial cerebral saccular aneurysm
391	TGIF1	TGFB induced factor homeobox 1 [Source:HGNC Symbol;Acc:HGNC:11776]	ENSG00000177426	p11.31	3411608	3459978	1	protein_coding	Alobar holoprosencephaly
									Holoprosencephaly
									HOLOPROSENCEPHALY 4
									Lobar holoprosencephaly
									Microform holoprosencephaly
									Midline interhemispheric variant of holoprosencephaly
									Semilobar holoprosencephaly
									Septopreoptic holoprosencephaly
392	THADA	THADA armadillo repeat containing [Source:HGNC Symbol;Acc:HGNC:19217]	ENSG00000115970	p21	43230851	43596038	-1	protein_coding
393	TLX1	T cell leukemia homeobox 1 [Source:HGNC Symbol;Acc:HGNC:5056]	ENSG00000107807	q24.31	101131300	101137789	1	protein_coding	Precursor T-cell acute lymphoblastic leukemia
394	TMEM19	transmembrane protein 19 [Source:HGNC Symbol;Acc:HGNC:25605]	ENSG00000139291	q21.1	71686082	71705047	1	protein_coding
395	TOX3	TOX high mobility group box family member 3 [Source:HGNC Symbol;Acc:HGNC:11972]	ENSG00000103460	q12.1	52436417	52547802	-1	protein_coding
396	TP53	tumor protein p53 [Source:HGNC Symbol;Acc:HGNC:11998]	ENSG00000141510	p13.1	7661779	7687538	-1	protein_coding	Adrenocortical carcinoma
									ADRENOCORTICAL CARCINOMA HEREDITARY
									Adult hepatocellular carcinoma
									BASAL CELL CARCINOMA SUSCEPTIBILITY TO 7
									B-cell chronic lymphocytic leukemia
									BONE MARROW FAILURE SYNDROME 5
									Breast Cancer
									Choroid plexus carcinoma
									Colorectal Cancer
									Essential thrombocythemia
									Familial pancreatic carcinoma
									Giant cell glioblastoma
									GLIOMA SUSCEPTIBILITY 1
									Gliosarcoma
									Hepatocellular Carcinoma
									Hereditary breast and ovarian cancer syndrome
									Li-Fraumeni syndrome
									NASOPHARYNGEAL CARCINOMA
									OSTEOGENIC SARCOMA
									OSTEOSARCOMA
									Pancreatic Cancer
									PAPILLOMA OF CHOROID PLEXUS
									Precursor B-cell acute lymphoblastic leukemia
									Small cell lung cancer
397	TP63	tumor protein p63 [Source:HGNC Symbol;Acc:HGNC:15979]	ENSG00000073282	q28	189631389	189897276	1	protein_coding	Acro-Dermato-Ungual-Lacrimal-Tooth syndrome
									Adult syndrome
									ANKYLOBLEPHARON-ECTODERMAL DEFECTS-CLEFT LIP/PALATE
									Bladder exstrophy
									Cleft lip and alveolus
									Cleft lip/palate
									ECTRODACTYLY-ECTODERMAL DYSPLASIA-CLEFT LIP/PALATE SYNDROME TYPE 3
									EEC syndrome
									Isolated cleft lip
									Isolated split hand-split foot malformation
									LIMB-MAMMARY SYNDROME
									NON-SYNDROMIC OROFACIAL CLEFT TYPE 8
									OROFACIAL CLEFT 8
									RAPP-HODGKIN SYNDROME
									SPLIT-HAND/FOOT MALFORMATION 4
398	TPM1	tropomyosin 1 [Source:HGNC Symbol;Acc:HGNC:12010]	ENSG00000140416	q22.2	63042632	63071915	1	protein_coding	CARDIOMYOPATHY DILATED 1Y
									CARDIOMYOPATHY FAMILIAL HYPERTROPHIC 3
									Familial isolated dilated cardiomyopathy
									Left ventricular noncompaction
									NON RARE IN EUROPE: Familial isolated hypertrophic cardiomyopathy
399	TRAF6	TNF receptor associated factor 6 [Source:HGNC Symbol;Acc:HGNC:12036]	ENSG00000175104	p12	36483769	36510272	-1	protein_coding	Autosomal dominant hypohidrotic ectodermal dysplasia
400	TRPS1	transcriptional repressor GATA binding 1 [Source:HGNC Symbol;Acc:HGNC:12340]	ENSG00000104447	q23.3	115408496	115809673	-1	protein_coding	TRICHO-RHINO-PHALANGEAL SYNDROME TYPE 1
									Trichorhinophalangeal syndrome type 1 and 3
									Trichorhinophalangeal syndrome type 2
401	TSPEAR	thrombospondin type laminin G domain and EAR repeats [Source:HGNC Symbol;Acc:HGNC:1268]	ENSG00000175894	q22.3	44497893	44711572	-1	protein_coding	Autosomal recessive non-syndromic sensorineural deafness type DFNB
									DEAFNESS AUTOSOMAL RECESSIVE 98
									ECTODERMAL DYSPLASIA 14 HAIR/TOOTH TYPE WITH OR WITHOUT HYPOHIDROSIS
402	TWIST1	twist family bHLH transcription factor 1 [Source:HGNC Symbol;Acc:HGNC:12428]	ENSG00000122691	p21.1	19020991	19117636	-1	protein_coding	CRANIOSYNOSTOSIS 1
									Isolated brachycephaly
									Isolated plagiocephaly
									Isolated scaphocephaly
									ROBINOW-SORAUF SYNDROME
									SAETHRE-CHOTZEN SYNDROME
									SWEENEY-COX SYNDROME
403	UBB	ubiquitin B [Source:HGNC Symbol;Acc:HGNC:12463]	ENSG00000170315	p11.2	16380798	16382745	1	protein_coding	Bifid uvula
									Cleft hard palate
									Cleft velum
									Submucosal cleft palate
404	UBR1	ubiquitin protein ligase E3 component n-recognin 1 [Source:HGNC Symbol;Acc:HGNC:16808]	ENSG00000159459	q15.2	42942897	43106113	-1	protein_coding	JOHANSON-BLIZZARD SYNDROME
405	VAX1	ventral anterior homeobox 1 [Source:HGNC Symbol;Acc:HGNC:12660]	ENSG00000148704	q25.3	117128521	117138301	-1	protein_coding	MICROPHTHALMIA SYNDROMIC 11
406	VDR	vitamin D receptor [Source:HGNC Symbol;Acc:HGNC:12679]	ENSG00000111424	q13.11	47841537	47943048	-1	protein_coding	Hypocalcemic vitamin D-resistant rickets
									rickets vitamin D-dependent type 2A
									VITAMIN D-DEPENDENT RICKETS TYPE 2A
407	VEGFA	vascular endothelial growth factor A [Source:HGNC Symbol;Acc:HGNC:12680]	ENSG00000112715	p21.1	43770184	43786487	1	protein_coding	MICROVASCULAR COMPLICATIONS OF DIABETES SUSCEPTIBILITY TO 1
408	WASHC5	WASH complex subunit 5 [Source:HGNC Symbol;Acc:HGNC:28984]	ENSG00000164961	q24.13	125024260	125091819	-1	protein_coding	3C syndrome
									Autosomal dominant spastic paraplegia type 8
									RITSCHER-SCHINZEL SYNDROME 1
									SPASTIC PARAPLEGIA 8 AUTOSOMAL DOMINANT
409	WDR35	WD repeat domain 35 [Source:HGNC Symbol;Acc:HGNC:29250]	ENSG00000118965	p24.1	19910263	19990105	-1	protein_coding	Cranioectodermal dysplasia
									Cranioectodermal dysplasia 2
									Short rib-polydactyly syndrome type V
									Short rib-polydactyly syndrome Verma-Naumoff type
									SHORT-RIB THORACIC DYSPLASIA 7 WITH OR WITHOUT POLYDACTYLY
410	WNT10A	Wnt family member 10A [Source:HGNC Symbol;Acc:HGNC:13829]	ENSG00000135925	q35	218880852	218899581	1	protein_coding	Autosomal recessive hypohidrotic ectodermal dysplasia
									NON RARE IN EUROPE: Hypodontia
									Odonto-onycho-dermal dysplasia
									Oligodontia
									Schopf-Schulz-Passarge syndrome
									TOOTH AGENESIS SELECTIVE 4
411	WNT10B	Wnt family member 10B [Source:HGNC Symbol;Acc:HGNC:12775]	ENSG00000169884	q13.12	48965340	48971735	-1	protein_coding	Isolated split hand-split foot malformation
									Oligodontia
									SPLIT-HAND/FOOT MALFORMATION 6
									TOOTH AGENESIS SELECTIVE 8
412	WNT11	Wnt family member 11 [Source:HGNC Symbol;Acc:HGNC:12776]	ENSG00000085741	q13.5	76186325	76210736	-1	protein_coding
413	WNT3	Wnt family member 3 [Source:HGNC Symbol;Acc:HGNC:12782]	ENSG00000108379	q21.32	46762506	46833154	-1	protein_coding	Tetra-Amelia Syndrome
									TETRAAMELIA SYNDROME 1
									Tetraamelia-multiple malformations syndrome
414	WNT3A	Wnt family member 3A [Source:HGNC Symbol;Acc:HGNC:15983]	ENSG00000154342	q42.13	228006998	228061271	1	protein_coding	Idiopathic juvenile osteoporosis
415	WNT5A	Wnt family member 5A [Source:HGNC Symbol;Acc:HGNC:12784]	ENSG00000114251	p14.3	55465715	55490539	-1	protein_coding	Autosomal dominant Robinow syndrome
									ROBINOW SYNDROME AUTOSOMAL DOMINANT 1
									WNT5A-Related Robinow Syndrome Autosomal Dominant
416	WNT5B	Wnt family member 5B [Source:HGNC Symbol;Acc:HGNC:16265]	ENSG00000111186	p13.33	1529891	1647212	1	protein_coding
417	WNT8A	Wnt family member 8A [Source:HGNC Symbol;Acc:HGNC:12788]	ENSG00000061492	q31.2	138083990	138092365	1	protein_coding
418	WNT9A	Wnt family member 9A [Source:HGNC Symbol;Acc:HGNC:12778]	ENSG00000143816	q42.13	227918656	227947932	-1	protein_coding
419	WNT9B	Wnt family member 9B [Source:HGNC Symbol;Acc:HGNC:12779]	ENSG00000158955	q21.32	46833201	46886730	1	protein_coding
420	YAP1	Yes1 associated transcriptional regulator [Source:HGNC Symbol;Acc:HGNC:16262]	ENSG00000137693	q22.1	102110447	102233424	1	protein_coding	Coloboma ocular with or without hearing impairment cleft lip/palate and/or mental retardation
									Epithelioid hemangioendothelioma
									Uveal coloboma - cleft lip and palate - intellectual disability
421	ZDHHC4	zinc finger DHHC-type palmitoyltransferase 4 [Source:HGNC Symbol;Acc:HGNC:18471]	ENSG00000136247	p22.1	6577434	6589374	1	protein_coding
422	ZEB2	zinc finger E-box binding homeobox 2 [Source:HGNC Symbol;Acc:HGNC:14881]	ENSG00000169554	q22.3	144364364	144521057	-1	protein_coding	MOWAT-WILSON SYNDROME
									Mowat-Wilson syndrome due to a ZEB2 point mutation
									Mowat-Wilson syndrome due to monosomy 2q22
423	ZIC2	Zic family member 2 [Source:HGNC Symbol;Acc:HGNC:12873]	ENSG00000043355	q32.3	99981784	99986765	1	protein_coding	Alobar holoprosencephaly
									Holoprosencephaly
									HOLOPROSENCEPHALY 5
									Lobar holoprosencephaly
									Microform holoprosencephaly
									Midline interhemispheric variant of holoprosencephaly
									Semilobar holoprosencephaly
									Septopreoptic holoprosencephaly

## Sheet: ST2
Supplementary Table S2.
The NGS targeted multigene panel for ns-CP- phenotype of knockout mouse models
based on Mouse Genome Database - http://www.informatics.jax.org/
Gene name - human	Gene name - mouse	MGI gene ID	Mammalian Phenotype (MP)
			ID	Term
ABCA4	Abca4	MGI:109424	MP:0005239	abnormal Bruch membrane morphology
			MP:0005253	abnormal eye physiology
			MP:0003729	abnormal photoreceptor outer segment morphology
			MP:0005201	abnormal retinal pigment epithelium morphology
			MP:0011232	abnormal vitamin A level
			MP:0003011	delayed dark adaptation
			MP:0013612	enlarged caudal vertebrae
			MP:0005561	increased mean corpuscular hemoglobin
			MP:0008842	lipofuscinosis
			MP:0008584	photoreceptor outer segment degeneration
			MP:0008450	retinal photoreceptor degeneration
			MP:0008515	thin retinal outer nuclear layer
			MP:0004609	vertebral fusion
			MP:0005391	vision/eye phenotype
ACVR2A	Acvr2a	MGI:102806	MP:0002784	abnormal Sertoli cell morphology
			MP:0002116	abnormal craniofacial bone morphology
			MP:0000428	abnormal craniofacial morphology
			MP:0001697	abnormal embryo size
			MP:0001927	abnormal estrous cycle
			MP:0002092	abnormal eye morphology
			MP:0001340	abnormal eyelid morphology
			MP:0001695	abnormal gastrulation
			MP:0004848	abnormal liver size
			MP:0001131	abnormal ovarian follicle morphology
			MP:0001126	abnormal ovary morphology
			MP:0000288	abnormal pericardium morphology
			MP:0002216	abnormal seminiferous tubule morphology
			MP:0006380	abnormal spermatid morphology
			MP:0006378	abnormal spermatogonia morphology
			MP:0003830	abnormal testis development
			MP:0001134	absent corpus luteum
			MP:0000125	absent incisors
			MP:0005159	azoospermia
			MP:0000111	cleft palate
			MP:0005163	cyclopia
			MP:0005012	decreased eosinophil cell number
			MP:0004901	decreased male germ cell number
			MP:0000222	decreased neutrophil cell number
			MP:0004852	decreased testis weight
			MP:0008975	delayed male fertility
			MP:0011108	embryonic lethality during organogenesis, incomplete penetrance
			MP:0005379	endocrine/exocrine gland phenotype
			MP:0001926	female infertility
			MP:0000460	mandible hypoplasia
			MP:0011087	neonatal lethality, complete penetrance
			MP:0011110	preweaning lethality, incomplete penetrance
			MP:0001923	reduced female fertility
			MP:0005389	reproductive system phenotype
			MP:0001147	small testis
			MP:0001749	suppressed circulating follicle stimulating hormone level
			MP:0009081	thin uterus
ADAMTS1	Adamts1	MGI:109249	MP:0008289	abnormal adrenal medulla morphology
			MP:0001614	abnormal blood vessel morphology
			MP:0003385	abnormal body wall morphology
			MP:0000266	abnormal heart morphology
			MP:0011376	abnormal kidney corticomedullary boundary morphology
			MP:0002135	abnormal kidney morphology
			MP:0000689	abnormal spleen morphology
			MP:0002111	abnormal tail morphology
			MP:0000534	abnormal ureter morphology
			MP:0011487	abnormal ureteropelvic junction morphology
			MP:0011303	absent kidney papilla
			MP:0001262	decreased body weight
			MP:0001935	decreased litter size
			MP:0002682	decreased mature ovarian follicle number
			MP:0003355	decreased ovulation rate
			MP:0010025	decreased total body fat amount
			MP:0011460	decreased urine chloride ion level
			MP:0005618	decreased urine potassium level
			MP:0006317	decreased urine sodium level
			MP:0011305	dilated kidney calyx
			MP:0001123	dilated uterus
			MP:0003068	enlarged kidney
			MP:0000691	enlarged spleen
			MP:0006203	eye hemorrhage
			MP:0005376	homeostasis/metabolism phenotype
			MP:0000519	hydronephrosis
			MP:0001729	impaired embryo implantation
			MP:0001566	increased circulating phosphate level
			MP:0003917	increased kidney weight
			MP:0011423	kidney cortex atrophy
			MP:0011422	kidney medulla atrophy
			MP:0011565	kidney papillary hypoplasia
			MP:0011090	perinatal lethality, incomplete penetrance
			MP:0001762	polyuria
			MP:0011086	postnatal lethality, incomplete penetrance
			MP:0011110	preweaning lethality, incomplete penetrance
			MP:0001923	reduced female fertility
			MP:0002188	small heart
			MP:0003587	ureter obstruction
			MP:0011491	ureteropelvic junction obstruction
			MP:0009082	uterus cysts
ADAMTS2	Adamts2	MGI:1347356	MP:0008438	abnormal cutaneous collagen fibril morphology
			MP:0000377	abnormal hair follicle morphology
			MP:0002689	abnormal molar morphology
			MP:0001156	abnormal spermatogenesis
			MP:0000159	abnormal xiphoid process morphology
			MP:0001958	emphysema
			MP:0001925	male infertility
			MP:0002169	no abnormal phenotype detected
			MP:0002687	oligozoospermia
			MP:0000445	short snout
			MP:0001199	thin skin
			MP:0012546	triangular face
ADAMTS20	Adamts20	MGI:2660628	MP:0002075	abnormal coat/hair pigmentation
			MP:0009555	abnormal hair follicle melanin granule distribution
			MP:0004381	abnormal hair follicle melanocyte morphology
			MP:0009784	abnormal melanoblast migration
			MP:0002095	abnormal skin pigmentation
			MP:0000373	belly spot
			MP:0002671	belted
			MP:0001891	hydrocephaly
			MP:0000571	interdigital webbing
			MP:0001186	pigmentation phenotype
			MP:0000564	syndactyly
			MP:0002940	variable body spotting
			MP:0002938	white spotting
ADAMTS9	Adamts9	MGI:1916320	MP:0014134	abnormal embryo morphology
			MP:0001697	abnormal embryo size
			MP:0003886	abnormal embryonic epiblast morphology
			MP:0009387	abnormal epidermal pigmentation
			MP:0002092	abnormal eye morphology
			MP:0001695	abnormal gastrulation
			MP:0000266	abnormal heart morphology
			MP:0000285	abnormal heart valve morphology
			MP:0002339	abnormal lymph node morphology
			MP:0009783	abnormal melanoblast morphology
			MP:0005174	abnormal tail pigmentation
			MP:0011186	abnormal visceral endoderm morphology
			MP:0001683	absent mesoderm
			MP:0003988	disorganized embryonic tissue
			MP:0002582	disorganized extraembryonic tissue
			MP:0011096	embryonic lethality between implantation and somite formation, complete penetrance
			MP:0011098	embryonic lethality during organogenesis, complete penetrance
			MP:0013292	embryonic lethality prior to organogenesis
			MP:0000274	enlarged heart
			MP:0000571	interdigital webbing
			MP:0005371	limbs/digits/tail phenotype
			MP:0002169	no abnormal phenotype detected
			MP:0001186	pigmentation phenotype
			MP:0011100	preweaning lethality, complete penetrance
			MP:0011110	preweaning lethality, incomplete penetrance
			MP:0000564	syndactyly
ADGRL2	Adgrl2	MGI:2139714	MP:0006126	abnormal cardiac outflow tract development
			MP:0000267	abnormal heart development
			MP:0003922	abnormal heart right atrium morphology
			MP:0003920	abnormal heart right ventricle morphology
			MP:0010432	common ventricle
			MP:0010580	decreased heart left ventricle size
			MP:0001402	hypoactivity
			MP:0011099	lethality throughout fetal growth and development, complete penetrance
			MP:0011091	prenatal lethality, complete penetrance
ADK	Adk	MGI:87930	MP:0002206	abnormal CNS synaptic transmission
			MP:0002062	abnormal associative learning
			MP:0001777	abnormal body temperature homeostasis
			MP:0004994	abnormal brain wave pattern
			MP:0002912	abnormal excitatory postsynaptic potential
			MP:0001764	abnormal homeostasis
			MP:0003806	abnormal nucleotide metabolism
			MP:0000950	abnormal seizure response to pharmacological agent
			MP:0004859	abnormal synaptic plasticity
			MP:0001957	apnea
			MP:0000947	convulsive seizures
			MP:0001265	decreased body size
			MP:0001262	decreased body weight
			MP:0001290	delayed eyelid opening
			MP:0003008	enhanced long term potentiation
			MP:0009358	environmentally induced seizures
			MP:0002183	gliosis
			MP:0002628	hepatic steatosis
			MP:0001399	hyperactivity
			MP:0009454	impaired contextual conditioning behavior
			MP:0002906	increased susceptibility to pharmacologically induced seizures
			MP:0031115	macrovesicular hepatic steatosis
			MP:0031116	microvesicular hepatic steatosis
			MP:0000948	nonconvulsive seizures
			MP:0000603	pale liver
			MP:0001732	postnatal growth retardation
			MP:0011085	postnatal lethality, complete penetrance
AJUBA	Ajuba	MGI:1341886	MP:0000572	abnormal autopod morphology
			MP:0003091	abnormal cell migration
			MP:0002110	abnormal digit morphology
			MP:0005016	decreased lymphocyte cell number
			MP:0009142	decreased prepulse inhibition
			MP:0000219	increased neutrophil cell number
			MP:0004952	increased spleen weight
ALPL	Alpl	MGI:87983	MP:0030545	abnormal acellular cementum morphology
			MP:0004189	abnormal alveolar process morphology
			MP:0009642	abnormal blood homeostasis
			MP:0030546	abnormal cellular cementum morphology
			MP:0030452	abnormal cementum mineralization
			MP:0003933	abnormal cementum morphology
			MP:0030451	abnormal dentin mineralization
			MP:0001664	abnormal digestion
			MP:0000133	abnormal long bone metaphysis morphology
			MP:0002108	abnormal muscle morphology
			MP:0030453	abnormal odontoblast morphology
			MP:0004986	abnormal osteoblast morphology
			MP:0005006	abnormal osteoblast physiology
			MP:0000109	abnormal parietal bone morphology
			MP:0000496	abnormal small intestine morphology
			MP:0001077	abnormal spinal nerve morphology
			MP:0000689	abnormal spleen morphology
			MP:0002371	abnormal thymus cortex morphology
			MP:0000116	abnormal tooth development
			MP:0002100	abnormal tooth morphology
			MP:0011165	abnormal tooth root development
			MP:0030493	abnormal tooth root morphology
			MP:0001957	apnea
			MP:0005150	cachexia
			MP:0011585	decreased alkaline phosphatase activity
			MP:0001265	decreased body size
			MP:0000063	decreased bone mineral density
			MP:0020137	decreased bone mineralization
			MP:0002966	decreased circulating alkaline phosphatase level
			MP:0000221	decreased leukocyte cell number
			MP:0006396	decreased long bone epiphyseal plate size
			MP:0010025	decreased total body fat amount
			MP:0009346	decreased trabecular bone thickness
			MP:0020138	delayed bone mineralization
			MP:0030562	enlarged dental pulp chamber
			MP:0000061	fragile skeleton
			MP:0001405	impaired coordination
			MP:0004992	increased bone resorption
			MP:0010868	increased bone trabecula number
			MP:0001634	internal hemorrhage
			MP:0001915	intracranial hemorrhage
			MP:0001182	lung hemorrhage
			MP:0009246	pale spleen
			MP:0011085	postnatal lethality, complete penetrance
			MP:0002064	seizures
			MP:0030497	short tooth root
			MP:0000692	small spleen
			MP:0030281	thin parietal bone
			MP:0000746	weakness
ALX1	Alx1	MGI:104621	MP:0000783	abnormal forebrain morphology
			MP:0004726	abnormal nasal capsule morphology
			MP:0005249	abnormal palatine bone morphology
			MP:0004508	abnormal pectoral girdle bone morphology
			MP:0009546	absent gastric milk in neonates
			MP:0004383	absent interparietal bone
			MP:0000075	absent neurocranium
			MP:0004449	absent presphenoid bone
			MP:0003104	acrania
			MP:0005382	craniofacial phenotype
			MP:0001575	cyanosis
			MP:0011862	decreased cranium length
			MP:0001302	eyelids open at birth
			MP:0005377	hearing/vestibular/ear phenotype
			MP:0012702	increased embryonic neuroepithelium thickness
			MP:0002778	meroanencephaly
			MP:0011087	neonatal lethality, complete penetrance
			MP:0000929	open neural tube
			MP:0030066	short face
			MP:0000088	short mandible
			MP:0000097	short maxilla
			MP:0003108	short zygomatic bone
			MP:0000435	shortened head
			MP:0005390	skeleton phenotype
			MP:0004459	small alisphenoid bone
			MP:0004377	small frontal bone
			MP:0004418	small parietal bone
			MP:0004444	small supraoccipital bone
			MP:0030121	small temporal bone squamous part
ALX3	Alx3	MGI:1277097	MP:0000313	abnormal cell death
			MP:0003935	abnormal craniofacial development
			MP:0004261	abnormal embryonic neuroepithelium morphology
			MP:0011260	abnormal head mesenchyme morphology
			MP:0003562	abnormal pancreatic beta cell physiology
			MP:0003059	decreased insulin secretion
			MP:0009114	decreased pancreatic beta cell mass
			MP:0003984	embryonic growth retardation
			MP:0000914	exencephaly
			MP:0009264	failure of eyelid fusion
			MP:0005376	homeostasis/metabolism phenotype
			MP:0005293	impaired glucose tolerance
			MP:0005559	increased circulating glucose level
			MP:0002079	increased circulating insulin level
			MP:0013279	increased fasting circulating glucose level
			MP:0014117	increased pancreatic beta cell apoptosis
			MP:0005331	insulin resistance
			MP:0000108	midline facial cleft
			MP:0011088	neonatal lethality, incomplete penetrance
			MP:0000929	open neural tube
			MP:0011110	preweaning lethality, incomplete penetrance
			MP:0001923	reduced female fertility
			MP:0005390	skeleton phenotype
			MP:0009172	small pancreatic islets
ALX4	Alx4	MGI:108359	MP:0003257	abnormal abdominal wall morphology
			MP:0000107	abnormal frontal bone morphology
			MP:0002109	abnormal limb morphology
			MP:0002108	abnormal muscle morphology
			MP:0000074	abnormal neurocranium morphology
			MP:0000109	abnormal parietal bone morphology
			MP:0012528	abnormal zone of polarizing activity morphology
			MP:0004691	absent pubis
			MP:0000414	alopecia
			MP:0001304	cataract
			MP:0000422	delayed hair appearance
			MP:0001302	eyelids open at birth
			MP:0010202	focal dorsal hair loss
			MP:0000757	herniated abdominal wall
			MP:0011088	neonatal lethality, incomplete penetrance
			MP:0002169	no abnormal phenotype detected
			MP:0001300	ocular hypertelorism
			MP:0003052	omphalocele
			MP:0011090	perinatal lethality, incomplete penetrance
			MP:0000562	polydactyly
			MP:0009743	preaxial polydactyly
			MP:0011091	prenatal lethality, complete penetrance
			MP:0000445	short snout
			MP:0002764	short tibia
			MP:0004418	small parietal bone
			MP:0004692	small pubis
			MP:0001199	thin skin
			MP:0006411	upturned snout
AMBN	Ambn	MGI:104655	MP:0002650	abnormal ameloblast morphology
			MP:0002092	abnormal eye morphology
			MP:0010096	abnormal incisor color
			MP:0005358	abnormal incisor morphology
			MP:0000454	abnormal jaw morphology
			MP:0002135	abnormal kidney morphology
			MP:0003932	abnormal molar crown morphology
			MP:0030459	abnormal tooth attrition
			MP:0002100	abnormal tooth morphology
			MP:0003404	absent enamel
			MP:0003068	enlarged kidney
			MP:0002020	increased tumor incidence
			MP:0001297	microphthalmia
			MP:0002989	small kidney
ANTXR1	Antxr1	MGI:1916788	MP:0002835	abnormal cranial suture morphology
			MP:0010747	abnormal enamel organ morphology
			MP:0013258	abnormal extracellular matrix morphology
			MP:0000133	abnormal long bone metaphysis morphology
			MP:0001126	abnormal ovary morphology
			MP:0003668	abnormal periodontal ligament morphology
			MP:0000116	abnormal tooth development
			MP:0000137	abnormal vertebrae morphology
			MP:0005385	cardiovascular system phenotype
			MP:0008944	decreased sensitivity to induced cell death
			MP:0003447	decreased tumor growth/size
			MP:0001926	female infertility
			MP:0005387	immune system phenotype
			MP:0030083	long upper incisors
			MP:0000120	malocclusion
			MP:0030541	misaligned incisors
			MP:0010768	mortality/aging
APC	Apc	MGI:88039	MP:0013443	Harderian gland hyperplasia
			MP:0009539	abnormal Hassall's corpuscle morphology
			MP:0008042	abnormal NK T cell physiology
			MP:0002145	abnormal T cell differentiation
			MP:0003257	abnormal abdominal wall morphology
			MP:0008533	abnormal anterior visceral endoderm morphology
			MP:0008260	abnormal autophagy
			MP:0002896	abnormal bone mineralization
			MP:0000913	abnormal brain development
			MP:0000164	abnormal cartilage development
			MP:0005621	abnormal cell physiology
			MP:0000350	abnormal cell proliferation
			MP:0000166	abnormal chondrocyte morphology
			MP:0000495	abnormal colon morphology
			MP:0000428	abnormal craniofacial morphology
			MP:0000438	abnormal cranium morphology
			MP:0000490	abnormal crypts of Lieberkuhn morphology
			MP:0002084	abnormal developmental patterning
			MP:0000462	abnormal digestive system morphology
			MP:0000022	abnormal ear shape
			MP:0002435	abnormal effector T cell morphology
			MP:0003085	abnormal egg cylinder morphology
			MP:0001672	abnormal embryo development
			MP:0001697	abnormal embryo size
			MP:0003886	abnormal embryonic epiblast morphology
			MP:0002085	abnormal embryonic tissue morphology
			MP:0012700	abnormal endocardial heart tube morphology
			MP:0008272	abnormal endochondral bone ossification
			MP:0008883	abnormal enterocyte proliferation
			MP:0003868	abnormal feces composition
			MP:0000925	abnormal floor plate morphology
			MP:0000474	abnormal foregut morphology
			MP:0000550	abnormal forelimb morphology
			MP:0010377	abnormal gut flora balance
			MP:0010681	abnormal hair follicle bulb morphology
			MP:0003704	abnormal hair follicle development
			MP:0000377	abnormal hair follicle morphology
			MP:0000383	abnormal hair follicle orientation
			MP:0012176	abnormal head development
			MP:0006108	abnormal hindbrain development
			MP:0000556	abnormal hindlimb morphology
			MP:0005296	abnormal humerus morphology
			MP:0009209	abnormal internal female genitalia morphology
			MP:0000488	abnormal intestinal epithelium morphology
			MP:0003449	abnormal intestinal goblet cell morphology
			MP:0000511	abnormal intestinal mucosa morphology
			MP:0010158	abnormal intestine development
			MP:0002656	abnormal keratinocyte differentiation
			MP:0004842	abnormal large intestine crypts of Lieberkuhn morphology
			MP:0006279	abnormal limb development
			MP:0000598	abnormal liver morphology
			MP:0000628	abnormal mammary gland development
			MP:0000458	abnormal mandible morphology
			MP:0009266	abnormal mesendoderm development
			MP:0002151	abnormal neural tube morphology
			MP:0001382	abnormal nursing
			MP:0001131	abnormal ovarian follicle morphology
			MP:0001130	abnormal ovarian folliculogenesis
			MP:0003574	abnormal oviduct morphology
			MP:0003934	abnormal pancreas development
			MP:0009661	abnormal pregnancy
			MP:0004066	abnormal primitive node morphology
			MP:0000150	abnormal rib morphology
			MP:0002113	abnormal skeleton development
			MP:0002095	abnormal skin pigmentation
			MP:0004841	abnormal small intestine crypts of Lieberkuhn morphology
			MP:0004733	abnormal thoracic cavity morphology
			MP:0000703	abnormal thymus morphology
			MP:0000116	abnormal tooth development
			MP:0003448	abnormal tumor morphology
			MP:0010639	abnormal tumor pathology
			MP:0000540	abnormal urinary bladder urothelium morphology
			MP:0001140	abnormal vagina epithelium morphology
			MP:0001134	absent corpus luteum
			MP:0012136	absent forebrain
			MP:0006401	absent male preputial gland
			MP:0000087	absent mandible
			MP:0001132	absent mature ovarian follicles
			MP:0012087	absent midbrain
			MP:0012165	absent neural folds
			MP:0009733	absent nipple
			MP:0000158	absent sternum
			MP:0030610	absent teeth
			MP:0004790	absent upper incisors
			MP:0003104	acrania
			MP:0009078	adrenal gland hyperplasia
			MP:0001577	anemia
			MP:0004024	aneuploidy
			MP:0001825	arrested T cell differentiation
			MP:0001344	blepharoptosis
			MP:0001208	blistering
			MP:0005150	cachexia
			MP:0004187	cardia bifida
			MP:0005384	cellular phenotype
			MP:0003269	colon polyps
			MP:0020857	corneal epithelium hyperplasia
			MP:0008040	decreased NK T cell number
			MP:0008045	decreased NK cell number
			MP:0005018	decreased T cell number
			MP:0001258	decreased body length
			MP:0001265	decreased body size
			MP:0001262	decreased body weight
			MP:0001698	decreased embryo size
			MP:0004200	decreased fetal size
			MP:0000208	decreased hematocrit
			MP:0012434	decreased intestinal adenoma incidence
			MP:0003884	decreased macrophage cell number
			MP:0009114	decreased pancreatic beta cell mass
			MP:0009168	decreased pancreatic islet number
			MP:0009339	decreased splenocyte number
			MP:0000715	decreased thymocyte number
			MP:0003447	decreased tumor growth/size
			MP:0000422	delayed hair appearance
			MP:0001247	dermal cysts
			MP:0003272	duodenal atresia
			MP:0008762	embryonic lethality
			MP:0009850	embryonic lethality between implantation and placentation
			MP:0011106	embryonic lethality between implantation and somite formation, incomplete penetrance
			MP:0011098	embryonic lethality during organogenesis, complete penetrance
			MP:0011092	embryonic lethality, complete penetrance
			MP:0012135	embryonic-extraembryonic boundary constriction
			MP:0009092	endometrium hyperplasia
			MP:0011710	enhanced osteoblast differentiation
			MP:0003068	enlarged kidney
			MP:0000599	enlarged liver
			MP:0008466	enlarged mesenteric lymph nodes
			MP:0003414	epidermal cyst
			MP:0001661	extended life span
			MP:0003299	gastric polyps
			MP:0000465	gastrointestinal hemorrhage
			MP:0010352	gastrointestinal tract polyps
			MP:0002628	hepatic steatosis
			MP:0005376	homeostasis/metabolism phenotype
			MP:0001505	hunched posture
			MP:0001548	hyperlipidemia
			MP:0001701	incomplete embryo turning
			MP:0010383	increased adenoma incidence
			MP:0006042	increased apoptosis
			MP:0005565	increased blood urea nitrogen level
			MP:0002038	increased carcinoma incidence
			MP:0000351	increased cell proliferation
			MP:0005178	increased circulating cholesterol level
			MP:0001554	increased circulating free fatty acids level
			MP:0001552	increased circulating triglyceride level
			MP:0008553	increased circulating tumor necrosis factor level
			MP:0002044	increased colon adenoma incidence
			MP:0010338	increased desmoid tumor incidence
			MP:0005090	increased double-negative T cell number
			MP:0011278	increased ear pigmentation
			MP:0030053	increased forehead pigmentation
			MP:0010279	increased gastrointestinal tumor incidence
			MP:0012411	increased granulosa cell tumor incidence
			MP:0003331	increased hepatocellular carcinoma incidence
			MP:0002021	increased incidence of induced tumors
			MP:0004499	increased incidence of tumors by chemical induction
			MP:0008566	increased interferon-gamma secretion
			MP:0008699	increased interleukin-4 secretion
			MP:0002957	increased intestinal adenocarcinoma incidence
			MP:0002404	increased intestinal adenoma incidence
			MP:0009310	increased large intestine adenocarcinoma incidence
			MP:0008019	increased liver tumor incidence
			MP:0001883	increased mammary adenocarcinoma incidence
			MP:0010299	increased mammary gland tumor incidence
			MP:0000324	increased mast cell number
			MP:0001272	increased metastatic potential
			MP:0010274	increased organ/body region tumor incidence
			MP:0010313	increased osteoma incidence
			MP:0003789	increased osteosarcoma incidence
			MP:0008000	increased ovary tumor incidence
			MP:0002013	increased pilomatricoma incidence
			MP:0009814	increased prostaglandin level
			MP:0009220	increased prostate gland adenocarcinoma incidence
			MP:0009219	increased prostate intraepithelial neoplasia incidence
			MP:0002045	increased renal cystadenoma incidence
			MP:0010287	increased reproductive system tumor incidence
			MP:0010300	increased skin tumor incidence
			MP:0008800	increased small intestinal crypt cell apoptosis
			MP:0009309	increased small intestine adenocarcinoma incidence
			MP:0010301	increased stomach tumor incidence
			MP:0002732	increased trichoepithelioma incidence
			MP:0003721	increased tumor growth/size
			MP:0002020	increased tumor incidence
			MP:0031154	intestinal hemorrhage
			MP:0003270	intestinal obstruction
			MP:0008011	intestine polyps
			MP:0003675	kidney cysts
			MP:0000585	kinked tail
			MP:0011109	lethality throughout fetal growth and development, incomplete penetrance
			MP:0005202	lethargy
			MP:0005141	liver hyperplasia
			MP:0001860	liver inflammation
			MP:0008102	lymph node hyperplasia
			MP:0000630	mammary gland hyperplasia
			MP:0003292	melena
			MP:0010768	mortality/aging
			MP:0011087	neonatal lethality, complete penetrance
			MP:0002006	neoplasm
			MP:0002169	no abnormal phenotype detected
			MP:0004833	ovary atrophy
			MP:0002016	ovary cysts
			MP:0011089	perinatal lethality, complete penetrance
			MP:0011090	perinatal lethality, incomplete penetrance
			MP:0008528	polycystic kidney
			MP:0001732	postnatal growth retardation
			MP:0011085	postnatal lethality, complete penetrance
			MP:0011086	postnatal lethality, incomplete penetrance
			MP:0002083	premature death
			MP:0011091	prenatal lethality, complete penetrance
			MP:0000659	prostate gland hyperplasia
			MP:0003293	rectal hemorrhage
			MP:0000493	rectal prolapse
			MP:0005389	reproductive system phenotype
			MP:0012157	rostral body truncation
			MP:0012156	rostral-caudal axis duplication
			MP:0000619	salivary gland epithelial hyperplasia
			MP:0001192	scaly skin
			MP:0004344	scapular bone hypoplasia
			MP:0000417	short hair
			MP:0004672	short ribs
			MP:0000592	short tail
			MP:0001282	short vibrissae
			MP:0001210	skin ridges
			MP:0002691	small stomach
			MP:0000706	small thymus
			MP:0004713	split notochord
			MP:0001823	thymus hypoplasia
			MP:0000382	underdeveloped hair follicles
			MP:0004894	uterus atrophy
			MP:0001263	weight loss
			MP:0001211	wrinkled skin
APOC2	Apoc2	MGI:88054	MP:0009642	abnormal blood homeostasis
			MP:0000180	abnormal circulating cholesterol level
			MP:0010329	abnormal lipoprotein level
			MP:0000186	decreased circulating HDL cholesterol level
			MP:0001556	increased circulating HDL cholesterol level
			MP:0003975	increased circulating VLDL triglyceride level
			MP:0001552	increased circulating triglyceride level
ARHGAP21	Arhgap21	MGI:1918685	MP:0004738	abnormal auditory brainstem response
			MP:0003385	abnormal body wall morphology
			MP:0010763	abnormal hematopoietic stem cell physiology
			MP:0001529	abnormal vocalization
			MP:0002875	decreased erythrocyte cell number
			MP:0008973	decreased erythroid progenitor cell number
			MP:0004810	decreased hematopoietic stem cell number
			MP:0002874	decreased hemoglobin content
			MP:0011097	embryonic lethality between somite formation and embryo turning, complete penetrance
			MP:0001399	hyperactivity
			MP:0000218	increased leukocyte cell number
			MP:0008254	increased megakaryocyte cell number
			MP:0020463	increased megakaryocyte progenitor cell number
			MP:0000219	increased neutrophil cell number
			MP:0005165	increased susceptibility to injury
			MP:0011110	preweaning lethality, incomplete penetrance
			MP:0003179	thrombocytopenia
ARHGAP29	Arhgap29	MGI:2443818	MP:0004738	abnormal auditory brainstem response
			MP:0001697	abnormal embryo size
			MP:0030179	abnormal oral epithelium morphology
			MP:0013530	abnormal periderm morphology
			MP:0001489	decreased startle reflex
			MP:0011095	embryonic lethality between implantation and placentation, complete penetrance
			MP:0013293	embryonic lethality prior to tooth bud stage
			MP:0009886	failure of palatal shelf elevation
			MP:0009884	palatal shelf fusion with tongue or mandible
			MP:0011100	preweaning lethality, complete penetrance
ARID3B	Arid3b	MGI:1930768	MP:0002144	abnormal B cell differentiation
			MP:0000432	abnormal head morphology
			MP:0000267	abnormal heart development
			MP:0000364	abnormal vascular regression
			MP:0005017	decreased B cell number
			MP:0008170	decreased B-1b cell number
			MP:0008075	decreased CD4-positive, alpha beta T cell number
			MP:0013893	decreased common lymphocyte progenitor cell number
			MP:0008215	decreased immature B cell number
			MP:0008209	decreased pre-B cell number
			MP:0011816	decreased pre-pro B cell number
			MP:0008208	decreased pro-B cell number
			MP:0008190	decreased transitional stage B cell number
			MP:0004937	dilated heart
			MP:0003984	embryonic growth retardation
			MP:0011098	embryonic lethality during organogenesis, complete penetrance
			MP:0011092	embryonic lethality, complete penetrance
			MP:0005397	hematopoietic system phenotype
			MP:0008167	increased B-1a cell number
			MP:0006042	increased apoptosis
			MP:0008173	increased follicular B cell number
			MP:0006346	small pharyngeal arch
			MP:0000930	wavy neural tube
ARVCF	Arvcf	MGI:109620	MP:0004924	abnormal behavior
			MP:0001406	abnormal gait
			MP:0001303	abnormal lens morphology
			MP:0001304	cataract
			MP:0000186	decreased circulating HDL cholesterol level
			MP:0005179	decreased circulating cholesterol level
			MP:0001399	hyperactivity
			MP:0002968	increased circulating alkaline phosphatase level
			MP:0001552	increased circulating triglyceride level
AXIN1	Axin1	MGI:1096327	MP:0001726	abnormal allantois morphology
			MP:0011199	abnormal amniotic cavity morphology
			MP:0001684	abnormal axial mesoderm morphology
			MP:0002114	abnormal axial skeleton morphology
			MP:0002759	abnormal caudal vertebrae morphology
			MP:0011259	abnormal cephalic neural fold morphology
			MP:0002116	abnormal craniofacial bone morphology
			MP:0002084	abnormal developmental patterning
			MP:0001675	abnormal ectoderm development
			MP:0001672	abnormal embryo development
			MP:0001700	abnormal embryo turning
			MP:0002085	abnormal embryonic tissue morphology
			MP:0002086	abnormal extraembryonic tissue morphology
			MP:0000556	abnormal hindlimb morphology
			MP:0000527	abnormal kidney development
			MP:0003049	abnormal lumbar vertebrae morphology
			MP:0003050	abnormal sacral vertebrae morphology
			MP:0011999	abnormal tail length
			MP:0002111	abnormal tail morphology
			MP:0003047	abnormal thoracic vertebrae morphology
			MP:0000137	abnormal vertebrae morphology
			MP:0012136	absent forebrain
			MP:0000520	absent kidney
			MP:0000151	absent ribs
			MP:0003722	absent ureter
			MP:0013175	bifurcated tail
			MP:0004187	cardia bifida
			MP:0004619	caudal vertebral fusion
			MP:0001394	circling
			MP:0001967	deafness
			MP:0001258	decreased body length
			MP:0001539	decreased caudal vertebrae number
			MP:0001698	decreased embryo size
			MP:0003988	disorganized embryonic tissue
			MP:0003984	embryonic growth retardation
			MP:0008762	embryonic lethality
			MP:0011098	embryonic lethality during organogenesis, complete penetrance
			MP:0011092	embryonic lethality, complete penetrance
			MP:0000291	enlarged pericardium
			MP:0012174	flat head
			MP:0000784	forebrain hypoplasia
			MP:0003121	genetic imprinting
			MP:0009352	impaired spacing of implantation sites
			MP:0000928	incomplete rostral neuropore closure
			MP:0003400	kinked neural tube
			MP:0000585	kinked tail
			MP:0004621	lumbar vertebral fusion
			MP:0003718	maternal effect
			MP:0003122	maternal imprinting
			MP:0002169	no abnormal phenotype detected
			MP:0003123	paternal imprinting
			MP:0002080	prenatal lethality
			MP:0011775	rectal atresia
			MP:0003176	reversion by viral sequence excision
			MP:0000154	rib fusion
			MP:0012156	rostral-caudal axis duplication
			MP:0004622	sacral vertebral fusion
			MP:0000592	short tail
			MP:0000435	shortened head
			MP:0012104	small amniotic cavity
			MP:0012062	small tail bud
			MP:0004713	split notochord
			MP:0004623	thoracic vertebral fusion
			MP:0009353	twin decidual capsule
			MP:0003591	urethra atresia
AXIN2	Axin2	MGI:1270862	MP:0004738	abnormal auditory brainstem response
			MP:0003385	abnormal body wall morphology
			MP:0000428	abnormal craniofacial morphology
			MP:0000438	abnormal cranium morphology
			MP:0001697	abnormal embryo size
			MP:0002092	abnormal eye morphology
			MP:0003743	abnormal facial morphology
			MP:0011495	abnormal head shape
			MP:0011496	abnormal head size
			MP:0000266	abnormal heart morphology
			MP:0002109	abnormal limb morphology
			MP:0005657	abnormal neural plate morphology
			MP:0000074	abnormal neurocranium morphology
			MP:0005006	abnormal osteoblast physiology
			MP:0002177	abnormal outer ear morphology
			MP:0000288	abnormal pericardium morphology
			MP:0002231	abnormal primitive streak morphology
			MP:0002113	abnormal skeleton development
			MP:0011239	abnormal skin coloration
			MP:0006281	abnormal tail development
			MP:0002111	abnormal tail morphology
			MP:0002098	abnormal vibrissa morphology
			MP:0030370	absent jugum limitans
			MP:0004187	cardia bifida
			MP:0003051	curly tail
			MP:0008525	decreased cranium height
			MP:0001730	embryonic growth arrest
			MP:0011108	embryonic lethality during organogenesis, incomplete penetrance
			MP:0011710	enhanced osteoblast differentiation
			MP:0000914	exencephaly
			MP:0030438	increased osteoblast proliferation
			MP:0000585	kinked tail
			MP:0002169	no abnormal phenotype detected
			MP:0000929	open neural tube
			MP:0001732	postnatal growth retardation
			MP:0003418	premature intramembranous bone ossification
			MP:0030367	premature metopic suture closure
			MP:0011101	prenatal lethality, incomplete penetrance
			MP:0011100	preweaning lethality, complete penetrance
			MP:0000435	shortened head
BARX1	Barx1	MGI:103124	MP:0000470	abnormal stomach morphology
			MP:0000116	abnormal tooth development
			MP:0000118	arrest of tooth development
			MP:0000111	cleft palate
			MP:0000352	decreased cell proliferation
			MP:0011098	embryonic lethality during organogenesis, complete penetrance
			MP:0000351	increased cell proliferation
			MP:0011087	neonatal lethality, complete penetrance
BARX2	Barx2	MGI:109617	MP:0002075	abnormal coat/hair pigmentation
			MP:0001312	abnormal cornea morphology
			MP:0002092	abnormal eye morphology
			MP:0001340	abnormal eyelid morphology
			MP:0001406	abnormal gait
			MP:0000427	abnormal hair cycle
			MP:0002066	abnormal motor capabilities/coordination/movement
			MP:0004087	abnormal muscle fiber morphology
			MP:0000750	abnormal muscle regeneration
			MP:0003084	abnormal skeletal muscle fiber morphology
			MP:0000759	abnormal skeletal muscle morphology
			MP:0002095	abnormal skin pigmentation
			MP:0004174	abnormal spine curvature
			MP:0002111	abnormal tail morphology
			MP:0000137	abnormal vertebrae morphology
			MP:0001284	absent vibrissae
			MP:0000414	alopecia
			MP:0001314	corneal opacity
			MP:0005542	corneal vascularization
			MP:0001262	decreased body weight
			MP:0009402	decreased skeletal muscle fiber diameter
			MP:0004819	decreased skeletal muscle mass
			MP:0010239	decreased skeletal muscle weight
			MP:0001511	disheveled coat
			MP:0000652	enlarged sebaceous gland
			MP:0005176	eyelids fail to open
			MP:0001302	eyelids open at birth
			MP:0009403	increased variability of skeletal muscle fiber size
			MP:0005287	narrow eye opening
			MP:0011110	preweaning lethality, incomplete penetrance
			MP:0000417	short hair
			MP:0001282	short vibrissae
			MP:0009413	skeletal muscle fiber atrophy
			MP:0009419	skeletal muscle fibrosis
			MP:0008489	slow postnatal weight gain
			MP:0000761	thin diaphragm muscle
BCL3	Bcl3	MGI:88140	MP:0002144	abnormal B cell differentiation
			MP:0002459	abnormal B cell physiology
			MP:0008166	abnormal B-2 B cell morphology
			MP:0002392	abnormal Peyer's patch T cell area morphology
			MP:0002389	abnormal Peyer's patch follicle morphology
			MP:0002391	abnormal Peyer's patch germinal center morphology
			MP:0000696	abnormal Peyer's patch morphology
			MP:0004816	abnormal class switch recombination
			MP:0003009	abnormal cytokine secretion
			MP:0005078	abnormal cytotoxic T cell physiology
			MP:0008125	abnormal dendritic cell number
			MP:0005584	abnormal enzyme/coenzyme activity
			MP:0008172	abnormal follicular B cell morphology
			MP:0008196	abnormal follicular dendritic cell morphology
			MP:0001800	abnormal humoral immune response
			MP:0002419	abnormal innate immunity
			MP:0002344	abnormal lymph node B cell domain morphology
			MP:0002619	abnormal lymphocyte morphology
			MP:0002451	abnormal macrophage physiology
			MP:0008241	abnormal metallophilic macrophage morphology
			MP:0006173	abnormal myeloid dendritic cell morphology
			MP:0003957	abnormal nitric oxide homeostasis
			MP:0000443	abnormal snout morphology
			MP:0008470	abnormal spleen B cell follicle morphology
			MP:0008240	abnormal spleen marginal zone macrophage morphology
			MP:0009921	abnormal transitional stage T3 B cell morphology
			MP:0008183	absent marginal zone B cells
			MP:0008474	absent spleen germinal center
			MP:0008783	decreased B cell apoptosis
			MP:0005017	decreased B cell number
			MP:0005093	decreased B cell proliferation
			MP:0004978	decreased B-1 B cell number
			MP:0008168	decreased B-1a cell number
			MP:0008170	decreased B-1b cell number
			MP:0008075	decreased CD4-positive, alpha beta T cell number
			MP:0002491	decreased IgD level
			MP:0002492	decreased IgE level
			MP:0001805	decreased IgG level
			MP:0008495	decreased IgG1 level
			MP:0008496	decreased IgG2a level
			MP:0008497	decreased IgG2b level
			MP:0008498	decreased IgG3 level
			MP:0001806	decreased IgM level
			MP:0008133	decreased Peyer's patch number
			MP:0010848	decreased central memory CD8 positive, alpha-beta T cell number
			MP:0008174	decreased follicular B cell number
			MP:0008215	decreased immature B cell number
			MP:0008567	decreased interferon-gamma secretion
			MP:0008664	decreased interleukin-12 secretion
			MP:0003884	decreased macrophage cell number
			MP:0008182	decreased marginal zone B cell number
			MP:0008484	decreased spleen germinal center size
			MP:0009923	decreased transitional stage T1 B cell number
			MP:0009926	decreased transitional stage T2 B cell number
			MP:0000691	enlarged spleen
			MP:0005387	immune system phenotype
			MP:0005154	increased B cell proliferation
			MP:0004977	increased B-1 B cell number
			MP:0008078	increased CD8-positive, alpha-beta T cell number
			MP:0010838	increased CD8-positive, alpha-beta memory T cell number
			MP:0002494	increased IgM level
			MP:0010841	increased central memory CD4-positive, alpha-beta T cell number
			MP:0005013	increased lymphocyte cell number
			MP:0005425	increased macrophage cell number
			MP:0008181	increased marginal zone B cell number
			MP:0000219	increased neutrophil cell number
			MP:0008524	increased plasmacytoid dendritic cell number
			MP:0009763	increased sensitivity to induced morbidity/mortality
			MP:0004952	increased spleen weight
			MP:0002412	increased susceptibility to bacterial infection
			MP:0005027	increased susceptibility to parasitic infection
			MP:0008475	intermingled spleen red and white pulp
			MP:0008101	lymph node hypoplasia
			MP:0008135	small Peyer's patches
			MP:0003179	thrombocytopenia
BCOR	Bcor	MGI:1918708	MP:0009278	abnormal bone marrow cell physiology
			MP:0002084	abnormal developmental patterning
			MP:0001700	abnormal embryo turning
			MP:0003232	abnormal forebrain development
			MP:0001695	abnormal gastrulation
			MP:0000269	abnormal heart looping
			MP:0011098	embryonic lethality during organogenesis, complete penetrance
			MP:0004251	failure of heart looping
			MP:0001689	incomplete somite formation
			MP:0000351	increased cell proliferation
			MP:0000219	increased neutrophil cell number
			MP:0000433	microcephaly
BDH1	Bdh1	MGI:1919161	MP:0003921	abnormal heart left ventricle morphology
			MP:0005598	decreased ventricle muscle contractility
			MP:0011086	postnatal lethality, incomplete penetrance
BHMT	Bhmt	MGI:1339972	MP:0005332	abnormal amino acid level
			MP:0004738	abnormal auditory brainstem response
			MP:0003949	abnormal circulating lipid level
			MP:0001547	abnormal lipid level
			MP:0000598	abnormal liver morphology
			MP:0004777	abnormal phospholipid level
			MP:0009643	abnormal urine homeostasis
			MP:0005566	decreased blood urea nitrogen level
			MP:0030753	decreased choline level
			MP:0000186	decreased circulating HDL cholesterol level
			MP:0005179	decreased circulating cholesterol level
			MP:0003981	decreased circulating phospholipid level
			MP:0010053	decreased grip strength
			MP:0010025	decreased total body fat amount
			MP:0002628	hepatic steatosis
			MP:0002941	increased circulating alanine transaminase level
			MP:0003331	increased hepatocellular carcinoma incidence
			MP:0003960	increased lean body mass
			MP:0003324	increased liver adenoma incidence
			MP:0008019	increased liver tumor incidence
			MP:0002981	increased liver weight
			MP:0004952	increased spleen weight
			MP:0005317	increased triglyceride level
			MP:0008489	slow postnatal weight gain
BMP2	Bmp2	MGI:88177	MP:0003795	abnormal bone structure
			MP:0008825	abnormal cardiac epithelial to mesenchymal transition
			MP:0009382	abnormal cardiac jelly morphology
			MP:0002836	abnormal chorion morphology
			MP:0006107	abnormal fetal atrioventricular canal morphology
			MP:0000267	abnormal heart development
			MP:0006065	abnormal heart position or orientation
			MP:0005329	abnormal myocardium layer morphology
			MP:0002151	abnormal neural tube morphology
			MP:0011197	abnormal proamniotic cavity morphology
			MP:0000149	abnormal scapula morphology
			MP:0000130	abnormal trabecular bone morphology
			MP:0000259	abnormal vascular development
			MP:0004703	abnormal vertebral column morphology
			MP:0000298	absent atrioventricular cushions
			MP:0004354	absent deltoid tuberosity
			MP:0012270	cardiac edema
			MP:0001258	decreased body length
			MP:0001262	decreased body weight
			MP:0010124	decreased bone mineral content
			MP:0000063	decreased bone mineral density
			MP:0020137	decreased bone mineralization
			MP:0020040	decreased bone ossification
			MP:0010876	decreased bone volume
			MP:0001698	decreased embryo size
			MP:0001935	decreased litter size
			MP:0004989	decreased osteoblast cell number
			MP:0004985	decreased osteoclast cell number
			MP:0003345	decreased rib number
			MP:0008770	decreased survivor rate
			MP:0009346	decreased trabecular bone thickness
			MP:0010879	decreased trabecular bone volume
			MP:0004558	delayed allantois development
			MP:0012082	delayed heart development
			MP:0003984	embryonic growth retardation
			MP:0011098	embryonic lethality during organogenesis, complete penetrance
			MP:0013293	embryonic lethality prior to tooth bud stage
			MP:0011092	embryonic lethality, complete penetrance
			MP:0000914	exencephaly
			MP:0000061	fragile skeleton
			MP:0005377	hearing/vestibular/ear phenotype
			MP:0000757	herniated abdominal wall
			MP:0011711	impaired osteoblast differentiation
			MP:0001701	incomplete embryo turning
			MP:0000928	incomplete rostral neuropore closure
			MP:0011967	increased or absent threshold for auditory brainstem response
			MP:0000585	kinked tail
			MP:0002293	long gestation period
			MP:0010768	mortality/aging
			MP:0002169	no abnormal phenotype detected
			MP:0000929	open neural tube
			MP:0005312	pericardial effusion
			MP:0011091	prenatal lethality, complete penetrance
			MP:0004351	short humerus
			MP:0004610	small vertebrae
			MP:0000564	syndactyly
			MP:0004609	vertebral fusion
BMP3	Bmp3	MGI:88179	MP:0000062	increased bone mineral density
			MP:0005390	skeleton phenotype
BMP4	Bmp4	MGI:88180	MP:0003827	abnormal Wolffian duct morphology
			MP:0001726	abnormal allantois morphology
			MP:0011199	abnormal amniotic cavity morphology
			MP:0000260	abnormal angiogenesis
			MP:0005193	abnormal anterior eye segment morphology
			MP:0010464	abnormal aortic arch and aortic arch branch attachment
			MP:0002191	abnormal artery morphology
			MP:0000297	abnormal atrioventricular cushion morphology
			MP:0005204	abnormal canal of Schlemm morphology
			MP:0011264	abnormal cardiac mesenchyme morphology
			MP:0006126	abnormal cardiac outflow tract development
			MP:0002836	abnormal chorion morphology
			MP:0010585	abnormal conotruncal ridge morphology
			MP:0001312	abnormal cornea morphology
			MP:0003938	abnormal ear development
			MP:0001697	abnormal embryo size
			MP:0001700	abnormal embryo turning
			MP:0011851	abnormal embryonic cloaca development
			MP:0006011	abnormal endolymphatic duct morphology
			MP:0003126	abnormal external female genitalia morphology
			MP:0006323	abnormal extraembryonic mesoderm development
			MP:0001286	abnormal eye development
			MP:0005551	abnormal eye electrophysiology
			MP:0002092	abnormal eye morphology
			MP:0002697	abnormal eye size
			MP:0030313	abnormal face development
			MP:0002161	abnormal fertility/fecundity
			MP:0002187	abnormal fibula morphology
			MP:0003232	abnormal forebrain development
			MP:0000474	abnormal foregut morphology
			MP:0000550	abnormal forelimb morphology
			MP:0001406	abnormal gait
			MP:0011260	abnormal head mesenchyme morphology
			MP:0010426	abnormal heart and great artery attachment
			MP:0000267	abnormal heart development
			MP:0000269	abnormal heart looping
			MP:0000266	abnormal heart morphology
			MP:0010755	abnormal heart right ventricle pressure
			MP:0006108	abnormal hindbrain development
			MP:0013167	abnormal hindlimb bud morphology
			MP:0000026	abnormal inner ear morphology
			MP:0004221	abnormal iridocorneal angle
			MP:0001322	abnormal iris morphology
			MP:0000454	abnormal jaw morphology
			MP:0000527	abnormal kidney development
			MP:0010985	abnormal kidney mesenchyme morphology
			MP:0010117	abnormal lateral plate mesoderm morphology
			MP:0000037	abnormal lateral semicircular canal morphology
			MP:0001288	abnormal lens induction
			MP:0006279	abnormal limb development
			MP:0006250	abnormal line of Schwalbe morphology
			MP:0012235	abnormal liver bud morphology
			MP:0001175	abnormal lung morphology
			MP:0001145	abnormal male reproductive system morphology
			MP:0000458	abnormal mandible morphology
			MP:0001680	abnormal mesoderm development
			MP:0010984	abnormal metanephric mesenchyme morphology
			MP:0003864	abnormal midbrain development
			MP:0002066	abnormal motor capabilities/coordination/movement
			MP:0004087	abnormal muscle fiber morphology
			MP:0002108	abnormal muscle morphology
			MP:0011334	abnormal nephrogenic zone morphology
			MP:0003720	abnormal neural tube closure
			MP:0008259	abnormal optic disk morphology
			MP:0001330	abnormal optic nerve morphology
			MP:0000042	abnormal organ of Corti morphology
			MP:0002672	abnormal pharyngeal arch artery morphology
			MP:0006241	abnormal placement of pupils
			MP:0001712	abnormal placenta development
			MP:0001711	abnormal placenta morphology
			MP:0004258	abnormal placenta size
			MP:0005195	abnormal posterior eye segment morphology
			MP:0012740	abnormal posterior primitive streak morphology
			MP:0004066	abnormal primitive node morphology
			MP:0001163	abnormal prostate gland anterior lobe morphology
			MP:0000484	abnormal pulmonary artery morphology
			MP:0003648	abnormal radial glial cell morphology
			MP:0005325	abnormal renal glomerulus morphology
			MP:0000516	abnormal renal/urinary system morphology
			MP:0002133	abnormal respiratory system physiology
			MP:0001325	abnormal retina morphology
			MP:0010098	abnormal retinal blood vessel pattern
			MP:0003728	abnormal retinal photoreceptor layer morphology
			MP:0005221	abnormal rostral-caudal axis patterning
			MP:0003169	abnormal scala media morphology
			MP:0009655	abnormal secondary palate development
			MP:0008488	abnormal semicircular canal ampulla morphology
			MP:0002428	abnormal semicircular canal morphology
			MP:0002746	abnormal semilunar valve morphology
			MP:0002216	abnormal seminiferous tubule morphology
			MP:0000968	abnormal sensory neuron innervation pattern
			MP:0000443	abnormal snout morphology
			MP:0002111	abnormal tail morphology
			MP:0011210	abnormal temporomandibular joint morphology
			MP:0000130	abnormal trabecular bone morphology
			MP:0010454	abnormal truncus arteriosus septation
			MP:0003672	abnormal ureter development
			MP:0000534	abnormal ureter morphology
			MP:0011426	abnormal ureter smooth muscle morphology
			MP:0011783	abnormal ureteral orifice morphology
			MP:0010982	abnormal ureteric bud elongation
			MP:0011488	abnormal ureterovesical junction morphology
			MP:0006090	abnormal utricle morphology
			MP:0004003	abnormal vascular endothelial cell physiology
			MP:0005592	abnormal vascular smooth muscle morphology
			MP:0004601	abnormal vertebral spinous process morphology
			MP:0006089	abnormal vestibular saccule morphology
			MP:0006377	abnormal vestibulocollic reflex
			MP:0020516	abnormal visceral yolk sac mesenchyme morphology
			MP:0001718	abnormal visceral yolk sac morphology
			MP:0002699	abnormal vitreous body morphology
			MP:0011759	absent Rathke's pouch
			MP:0004226	absent Schlemm's canal
			MP:0003087	absent allantois
			MP:0003161	absent lateral semicircular canal
			MP:0004913	absent mandibular angle
			MP:0004911	absent mandibular condyloid process
			MP:0004912	absent mandibular coronoid process
			MP:0001333	absent optic nerve
			MP:0005579	absent outer ear
			MP:0008393	absent primordial germ cells
			MP:0000036	absent semicircular canals
			MP:0004224	absent trabecular meshwork
			MP:0009252	absent urinary bladder
			MP:0001721	absent visceral yolk sac blood islands
			MP:0030268	agnathia
			MP:0002871	albuminuria
			MP:0009052	anal stenosis
			MP:0001293	anophthalmia
			MP:0010256	anterior cortical cataract
			MP:0011481	anterior iris synechia
			MP:0010252	anterior subcapsular cataract
			MP:0010455	aortopulmonary window
			MP:0010403	atrial septal defect
			MP:0005386	behavior/neurological phenotype
			MP:0003584	bifid ureter
			MP:0009274	buphthalmos
			MP:0005385	cardiovascular system phenotype
			MP:0001304	cataract
			MP:0004620	cervical vertebral fusion
			MP:0001394	circling
			MP:0000111	cleft palate
			MP:0010607	common atrioventricular valve
			MP:0010413	complete atrioventricular septal defect
			MP:0010587	conotruncal ridge hypoplasia
			MP:0001314	corneal opacity
			MP:0001262	decreased body weight
			MP:0005543	decreased cornea thickness
			MP:0002875	decreased erythrocyte cell number
			MP:0003162	decreased lateral semicircular canal size
			MP:0001935	decreased litter size
			MP:0009808	decreased oligodendrocyte number
			MP:0008392	decreased primordial germ cell number
			MP:0003345	decreased rib number
			MP:0004517	decreased vestibular hair cell stereocilia number
			MP:0000597	delayed hepatic development
			MP:0011305	dilated kidney calyx
			MP:0003586	dilated ureter
			MP:0000284	double outlet right ventricle
			MP:0004017	duplex kidney
			MP:0014167	ectopic bone
			MP:0011486	ectopic ureter
			MP:0010980	ectopic ureteric bud
			MP:0003984	embryonic growth retardation
			MP:0011096	embryonic lethality between implantation and somite formation, complete penetrance
			MP:0011098	embryonic lethality during organogenesis, complete penetrance
			MP:0011108	embryonic lethality during organogenesis, incomplete penetrance
			MP:0013293	embryonic lethality prior to tooth bud stage
			MP:0011092	embryonic lethality, complete penetrance
			MP:0011710	enhanced osteoblast differentiation
			MP:0003068	enlarged kidney
			MP:0009203	external male genitalia hypoplasia
			MP:0005176	eyelids fail to open
			MP:0001302	eyelids open at birth
			MP:0001693	failure of primitive streak formation
			MP:0013283	failure of ventral body wall closure
			MP:0004869	frontal bone hypoplasia
			MP:0005264	glomerulosclerosis
			MP:0005377	hearing/vestibular/ear phenotype
			MP:0000276	heart right ventricle hypertrophy
			MP:0000519	hydronephrosis
			MP:0002192	hydrops fetalis
			MP:0000536	hydroureter
			MP:0004223	hypoplastic trabecular meshwork
			MP:0006325	impaired hearing
			MP:0011711	impaired osteoblast differentiation
			MP:0012065	increased astrocyte number
			MP:0005559	increased circulating glucose level
			MP:0011386	increased metanephric mesenchyme apoptosis
			MP:0011967	increased or absent threshold for auditory brainstem response
			MP:0004157	interrupted aortic arch
			MP:0006226	iris hypoplasia
			MP:0001319	irregularly shaped pupil
			MP:0004970	kidney atrophy
			MP:0003675	kidney cysts
			MP:0000069	kyphoscoliosis
			MP:0000160	kyphosis
			MP:0000085	large anterior fontanelle
			MP:0011109	lethality throughout fetal growth and development, incomplete penetrance
			MP:0001513	limb grasping
			MP:0005371	limbs/digits/tail phenotype
			MP:0000460	mandible hypoplasia
			MP:0000457	maxilla hypoplasia
			MP:0001297	microphthalmia
			MP:0002546	mydriasis
			MP:0000103	nasal bone hypoplasia
			MP:0003631	nervous system phenotype
			MP:0005258	ocular hypertension
			MP:0003052	omphalocele
			MP:0002700	opacity of vitreous body
			MP:0010404	ostium primum atrial septal defect
			MP:0009884	palatal shelf fusion with tongue or mandible
			MP:0009883	palatal shelf hypoplasia
			MP:0009888	palatal shelves fail to meet at midline
			MP:0010414	partial atrioventricular septal defect
			MP:0005312	pericardial effusion
			MP:0010418	perimembraneous ventricular septal defect
			MP:0002081	perinatal lethality
			MP:0011089	perinatal lethality, complete penetrance
			MP:0011090	perinatal lethality, incomplete penetrance
			MP:0001289	persistence of hyaloid vascular system
			MP:0002633	persistent truncus arteriosis
			MP:0008528	polycystic kidney
			MP:0000562	polydactyly
			MP:0002082	postnatal lethality
			MP:0011085	postnatal lethality, complete penetrance
			MP:0011086	postnatal lethality, incomplete penetrance
			MP:0009743	preaxial polydactyly
			MP:0011091	prenatal lethality, complete penetrance
			MP:0011101	prenatal lethality, incomplete penetrance
			MP:0011100	preweaning lethality, complete penetrance
			MP:0001923	reduced female fertility
			MP:0003446	renal hypoplasia
			MP:0003099	retinal detachment
			MP:0004282	retrognathia
			MP:0000161	scoliosis
			MP:0001154	seminiferous tubule degeneration
			MP:0004380	short frontal bone
			MP:0004471	short nasal bone
			MP:0004672	short ribs
			MP:0000445	short snout
			MP:0003604	single kidney
			MP:0003445	sirenomelia
			MP:0004559	small allantois
			MP:0004384	small interparietal bone
			MP:0002989	small kidney
			MP:0001147	small testis
			MP:0004678	split xiphoid process
			MP:0030085	syngnathia
			MP:0008507	thin retinal ganglion layer
			MP:0008511	thin retinal inner nuclear layer
			MP:0004623	thoracic vertebral fusion
BMP7	Bmp7	MGI:103302	MP:0003235	abnormal alisphenoid bone morphology
			MP:0001676	abnormal apical ectodermal ridge morphology
			MP:0002114	abnormal axial skeleton morphology
			MP:0000079	abnormal basioccipital bone morphology
			MP:0000106	abnormal basisphenoid bone morphology
			MP:0000163	abnormal cartilage morphology
			MP:0000031	abnormal cochlea morphology
			MP:0003935	abnormal craniofacial development
			MP:0000428	abnormal craniofacial morphology
			MP:0000438	abnormal cranium morphology
			MP:0002258	abnormal cricoid cartilage morphology
			MP:0002110	abnormal digit morphology
			MP:0001286	abnormal eye development
			MP:0000377	abnormal hair follicle morphology
			MP:0003756	abnormal hard palate morphology
			MP:0003056	abnormal hyoid bone morphology
			MP:0002932	abnormal joint morphology
			MP:0000527	abnormal kidney development
			MP:0010985	abnormal kidney mesenchyme morphology
			MP:0001292	abnormal lens vesicle development
			MP:0030136	abnormal lower incisor morphology
			MP:0000458	abnormal mandible morphology
			MP:0000455	abnormal maxilla morphology
			MP:0004538	abnormal maxillary shelf morphology
			MP:0005105	abnormal middle ear ossicle morphology
			MP:0002689	abnormal molar morphology
			MP:0004726	abnormal nasal capsule morphology
			MP:0030200	abnormal nasal septum cartilage morphology
			MP:0005325	abnormal renal glomerulus morphology
			MP:0002428	abnormal semicircular canal morphology
			MP:0003154	abnormal soft palate morphology
			MP:0008148	abnormal sternocostal joint morphology
			MP:0000157	abnormal sternum morphology
			MP:0030319	abnormal temporal bone petrous part morphology
			MP:0002260	abnormal thyroid cartilage morphology
			MP:0002100	abnormal tooth morphology
			MP:0002098	abnormal vibrissa morphology
			MP:0009003	abnormal vibrissa number
			MP:0000159	abnormal xiphoid process morphology
			MP:0030873	absent cricoid cartilage
			MP:0011387	absent metanephric mesenchyme
			MP:0030868	absent thyroid cartilage
			MP:0004790	absent upper incisors
			MP:0001293	anophthalmia
			MP:0003078	aphakia
			MP:0008146	asymmetric sternocostal joints
			MP:0004463	basisphenoid bone foramen
			MP:0004574	broad limb buds
			MP:0005385	cardiovascular system phenotype
			MP:0000111	cleft palate
			MP:0001265	decreased body size
			MP:0001262	decreased body weight
			MP:0002875	decreased erythrocyte cell number
			MP:0004200	decreased fetal size
			MP:0006400	decreased molar number
			MP:0004505	decreased renal glomerulus number
			MP:0003345	decreased rib number
			MP:0003670	dilated renal glomerular capsule
			MP:0000914	exencephaly
			MP:0000128	growth retardation of molars
			MP:0010688	hair follicle outer root sheath hyperplasia
			MP:0000536	hydroureter
			MP:0002590	increased mean corpuscular volume
			MP:0000220	increased monocyte cell number
			MP:0002933	joint inflammation
			MP:0003675	kidney cysts
			MP:0001297	microphthalmia
			MP:0011088	neonatal lethality, incomplete penetrance
			MP:0002169	no abnormal phenotype detected
			MP:0003560	osteoarthritis
			MP:0009883	palatal shelf hypoplasia
			MP:0009888	palatal shelves fail to meet at midline
			MP:0000562	polydactyly
			MP:0011085	postnatal lethality, complete penetrance
			MP:0011100	preweaning lethality, complete penetrance
			MP:0003446	renal hypoplasia
			MP:0005548	retinal pigment epithelium atrophy
			MP:0000153	rib bifurcation
			MP:0000154	rib fusion
			MP:0012173	short rostral-caudal axis
			MP:0005390	skeleton phenotype
			MP:0030026	small Meckel's cartilage
			MP:0004462	small basisphenoid bone
			MP:0002989	small kidney
			MP:0004456	small pterygoid bone
BMPR1A	Bmpr1a	MGI:1338938	MP:0010536	Ebstein's malformation of tricuspid valve
			MP:0013351	abnormal Rathke's pouch development
			MP:0006433	abnormal articular cartilage morphology
			MP:0008271	abnormal bone ossification
			MP:0003795	abnormal bone structure
			MP:0003221	abnormal cardiomyocyte apoptosis
			MP:0000164	abnormal cartilage development
			MP:0003935	abnormal craniofacial development
			MP:0002110	abnormal digit morphology
			MP:0000022	abnormal ear shape
			MP:0002085	abnormal embryonic tissue morphology
			MP:0003890	abnormal embryonic-extraembryonic boundary morphology
			MP:0000468	abnormal esophageal epithelium morphology
			MP:0003743	abnormal facial morphology
			MP:0003567	abnormal fetal cardiomyocyte proliferation
			MP:0010784	abnormal forestomach morphology
			MP:0011266	abnormal frontonasal mesenchyme morphology
			MP:0003892	abnormal gastric gland morphology
			MP:0003813	abnormal hair follicle dermal papilla morphology
			MP:0000377	abnormal hair follicle morphology
			MP:0000383	abnormal hair follicle orientation
			MP:0003875	abnormal hair follicle regression
			MP:0002073	abnormal hair growth
			MP:0003809	abnormal hair shaft morphology
			MP:0011260	abnormal head mesenchyme morphology
			MP:0000266	abnormal heart morphology
			MP:0000556	abnormal hindlimb morphology
			MP:0003137	abnormal impulse conducting system conduction
			MP:0000131	abnormal long bone epiphysis morphology
			MP:0006382	abnormal lung epithelium morphology
			MP:0001175	abnormal lung morphology
			MP:0010614	abnormal mitral valve cusp morphology
			MP:0000452	abnormal mouth morphology
			MP:0000579	abnormal nail morphology
			MP:0000102	abnormal nasal bone morphology
			MP:0002239	abnormal nasal septum morphology
			MP:0002151	abnormal neural tube morphology
			MP:0000074	abnormal neurocranium morphology
			MP:0008396	abnormal osteoclast differentiation
			MP:0001541	abnormal osteoclast physiology
			MP:0003816	abnormal pituitary gland development
			MP:0010797	abnormal pyloric gastric gland morphology
			MP:0002133	abnormal respiratory system physiology
			MP:0002113	abnormal skeleton development
			MP:0005508	abnormal skeleton morphology
			MP:0001533	abnormal skeleton physiology
			MP:0000471	abnormal stomach epithelium morphology
			MP:0014033	abnormal submucosal gland morphology
			MP:0001436	abnormal suckling behavior
			MP:0030866	abnormal synovial joint membrane morphology
			MP:0002111	abnormal tail morphology
			MP:0010099	abnormal thoracic cage shape
			MP:0000116	abnormal tooth development
			MP:0002100	abnormal tooth morphology
			MP:0010622	abnormal tricuspid valve cusp morphology
			MP:0002624	abnormal tricuspid valve morphology
			MP:0003227	abnormal vascular branching morphogenesis
			MP:0000259	abnormal vascular development
			MP:0002725	abnormal vein morphology
			MP:0011186	abnormal visceral endoderm morphology
			MP:0001718	abnormal visceral yolk sac morphology
			MP:0003229	abnormal vitelline vasculature morphology
			MP:0010512	absent PR interval
			MP:0000298	absent atrioventricular cushions
			MP:0000557	absent hindlimb
			MP:0001683	absent mesoderm
			MP:0030610	absent teeth
			MP:0000414	alopecia
			MP:0000373	belly spot
			MP:0002657	chondrodystrophy
			MP:0000111	cleft palate
			MP:0001265	decreased body size
			MP:0020040	decreased bone ossification
			MP:0005140	decreased cardiac muscle contractility
			MP:0000352	decreased cell proliferation
			MP:0001698	decreased embryo size
			MP:0011192	decreased embryonic epiblast cell proliferation
			MP:0010053	decreased grip strength
			MP:0030863	decreased joint mobility
			MP:0004686	decreased length of long bones
			MP:0004985	decreased osteoclast cell number
			MP:0008770	decreased survivor rate
			MP:0010811	decreased type II pneumocyte number
			MP:0000060	delayed bone ossification
			MP:0000568	ectopic digits
			MP:0001730	embryonic growth arrest
			MP:0011096	embryonic lethality between implantation and somite formation, complete penetrance
			MP:0011098	embryonic lethality during organogenesis, complete penetrance
			MP:0004421	enlarged parietal bone
			MP:0001302	eyelids open at birth
			MP:0008797	facial cleft
			MP:0001693	failure of primitive streak formation
			MP:0003189	fused joints
			MP:0003299	gastric polyps
			MP:0005397	hematopoietic system phenotype
			MP:0001914	hemorrhage
			MP:0005605	increased bone mass
			MP:0020080	increased bone mineralization
			MP:0011191	increased embryonic epiblast cell apoptosis
			MP:0012110	increased hair follicle number
			MP:0001634	internal hemorrhage
			MP:0000085	large anterior fontanelle
			MP:0002789	male pseudohermaphroditism
			MP:0000108	midline facial cleft
			MP:0006045	mitral valve regurgitation
			MP:0011087	neonatal lethality, complete penetrance
			MP:0011088	neonatal lethality, incomplete penetrance
			MP:0002006	neoplasm
			MP:0002169	no abnormal phenotype detected
			MP:0001300	ocular hypertelorism
			MP:0003560	osteoarthritis
			MP:0005422	osteosclerosis
			MP:0001722	pale yolk sac
			MP:0003717	pallor
			MP:0005312	pericardial effusion
			MP:0002633	persistent truncus arteriosis
			MP:0000562	polydactyly
			MP:0002082	postnatal lethality
			MP:0011085	postnatal lethality, complete penetrance
			MP:0002083	premature death
			MP:0002080	prenatal lethality
			MP:0002009	preneoplasia
			MP:0011100	preweaning lethality, complete penetrance
			MP:0001954	respiratory distress
			MP:0005388	respiratory system phenotype
			MP:0001939	secondary sex reversal
			MP:0020084	short ears
			MP:0030066	short face
			MP:0005390	skeleton phenotype
			MP:0004377	small frontal bone
			MP:0000380	small hair follicles
			MP:0002188	small heart
			MP:0010103	small thoracic cage
			MP:0000416	sparse hair
			MP:0001873	stomach inflammation
			MP:0000564	syndactyly
			MP:0011190	thick embryonic epiblast
			MP:0003814	vascular smooth muscle hypoplasia
			MP:0010402	ventricular septal defect
			MP:0005391	vision/eye phenotype
BRCA1	Brca1	MGI:104537	MP:0006387	abnormal T cell number
			MP:0000400	abnormal awl hair morphology
			MP:0001684	abnormal axial mesoderm morphology
			MP:0000662	abnormal branching of the mammary ductal tree
			MP:0003566	abnormal cell adhesion
			MP:0003077	abnormal cell cycle
			MP:0004045	abnormal cell cycle checkpoint function
			MP:0000313	abnormal cell death
			MP:0003091	abnormal cell migration
			MP:0030943	abnormal centrosome morphology
			MP:0004023	abnormal chromosome number
			MP:0002075	abnormal coat/hair pigmentation
			MP:0002084	abnormal developmental patterning
			MP:0010948	abnormal double-strand DNA break repair
			MP:0003085	abnormal egg cylinder morphology
			MP:0000786	abnormal embryonic neuroepithelial layer differentiation
			MP:0002085	abnormal embryonic tissue morphology
			MP:0003890	abnormal embryonic-extraembryonic boundary morphology
			MP:0001216	abnormal epidermal layer morphology
			MP:0002086	abnormal extraembryonic tissue morphology
			MP:0000377	abnormal hair follicle morphology
			MP:0002073	abnormal hair growth
			MP:0000267	abnormal heart development
			MP:0002722	abnormal immune system organ morphology
			MP:0006271	abnormal involution of the mammary gland
			MP:0000628	abnormal mammary gland development
			MP:0009503	abnormal mammary gland duct morphology
			MP:0009504	abnormal mammary gland epithelium morphology
			MP:0006269	abnormal mammary gland growth during pregnancy
			MP:0009505	abnormal mammary gland lobule morphology
			MP:0000627	abnormal mammary gland morphology
			MP:0003632	abnormal nervous system morphology
			MP:0001126	abnormal ovary morphology
			MP:0011187	abnormal parietal endoderm morphology
			MP:0002230	abnormal primitive streak formation
			MP:0002095	abnormal skin pigmentation
			MP:0008108	abnormal small intestinal villus morphology
			MP:0005031	abnormal trophoblast layer morphology
			MP:0001138	abnormal uterine cervix squamous epithelium morphology
			MP:0011186	abnormal visceral endoderm morphology
			MP:0001710	absent amniotic folds
			MP:0001694	absent egg cylinders
			MP:0001683	absent mesoderm
			MP:0001714	absent trophoblast giant cells
			MP:0001155	arrest of spermatogenesis
			MP:0005159	azoospermia
			MP:0005384	cellular phenotype
			MP:0004028	chromosome breakage
			MP:0005095	decreased T cell proliferation
			MP:0001262	decreased body weight
			MP:0000352	decreased cell proliferation
			MP:0005092	decreased double-positive T cell number
			MP:0001698	decreased embryo size
			MP:0011704	decreased fibroblast proliferation
			MP:0000379	decreased hair follicle number
			MP:0010174	decreased mammary gland epithelial cell proliferation
			MP:0008083	decreased single-positive T cell number
			MP:0014082	decreased small intestinal villus height
			MP:0008844	decreased subcutaneous adipose tissue amount
			MP:0008770	decreased survivor rate
			MP:0000715	decreased thymocyte number
			MP:0001194	dermatitis
			MP:0003988	disorganized embryonic tissue
			MP:0002582	disorganized extraembryonic tissue
			MP:0008008	early cellular replicative senescence
			MP:0003984	embryonic growth retardation
			MP:0011095	embryonic lethality between implantation and placentation, complete penetrance
			MP:0011096	embryonic lethality between implantation and somite formation, complete penetrance
			MP:0011098	embryonic lethality during organogenesis, complete penetrance
			MP:0011092	embryonic lethality, complete penetrance
			MP:0009687	empty decidua capsularis
			MP:0009092	endometrium hyperplasia
			MP:0003401	enlarged tail bud
			MP:0000914	exencephaly
			MP:0001693	failure of primitive streak formation
			MP:0001399	hyperactivity
			MP:0001689	incomplete somite formation
			MP:0002024	increased T cell derived lymphoma incidence
			MP:0006042	increased apoptosis
			MP:0001260	increased body weight
			MP:0002007	increased cellular sensitivity to gamma-irradiation
			MP:0005090	increased double-negative T cell number
			MP:0010264	increased hepatoma incidence
			MP:0004500	increased incidence of tumors by ionizing radiation induction
			MP:0009583	increased keratinocyte proliferation
			MP:0010343	increased lipoma incidence
			MP:0008019	increased liver tumor incidence
			MP:0012431	increased lymphoma incidence
			MP:0001883	increased mammary adenocarcinoma incidence
			MP:0014126	increased mammary gland apoptosis
			MP:0009508	increased mammary gland ductal carcinoma incidence
			MP:0010173	increased mammary gland epithelial cell proliferation
			MP:0010299	increased mammary gland tumor incidence
			MP:0001658	increased mortality induced by gamma-irradiation
			MP:0003750	increased mouth tumor incidence
			MP:0000621	increased salivary adenocarcinoma incidence
			MP:0009766	increased sensitivity to xenobiotic induced morbidity/mortality
			MP:0010300	increased skin tumor incidence
			MP:0004207	increased squamous cell carcinoma incidence
			MP:0002020	increased tumor incidence
			MP:0003675	kidney cysts
			MP:0000585	kinked tail
			MP:0001925	male infertility
			MP:0001884	mammary gland alveolar hyperplasia
			MP:0001885	mammary gland duct hyperplasia
			MP:0000630	mammary gland hyperplasia
			MP:0010768	mortality/aging
			MP:0002006	neoplasm
			MP:0002169	no abnormal phenotype detected
			MP:0000929	open neural tube
			MP:0002016	ovary cysts
			MP:0001732	postnatal growth retardation
			MP:0011091	prenatal lethality, complete penetrance
			MP:0011101	prenatal lethality, incomplete penetrance
			MP:0005389	reproductive system phenotype
			MP:0001147	small testis
			MP:0003054	spina bifida
			MP:0003587	ureter obstruction
			MP:0002676	uterus hyperplasia
BRCA2	Brca2	MGI:109337	MP:0008058	abnormal DNA repair
			MP:0005029	abnormal amnion morphology
			MP:0002114	abnormal axial skeleton morphology
			MP:0000662	abnormal branching of the mammary ductal tree
			MP:0005621	abnormal cell physiology
			MP:0003702	abnormal chromosome morphology
			MP:0002084	abnormal developmental patterning
			MP:0010948	abnormal double-strand DNA break repair
			MP:0001672	abnormal embryo development
			MP:0002085	abnormal embryonic tissue morphology
			MP:0001216	abnormal epidermal layer morphology
			MP:0001231	abnormal epidermis stratum basale morphology
			MP:0001236	abnormal epidermis stratum spinosum morphology
			MP:0002086	abnormal extraembryonic tissue morphology
			MP:0002396	abnormal hematopoietic system morphology/development
			MP:0004046	abnormal mitosis
			MP:0002066	abnormal motor capabilities/coordination/movement
			MP:0011197	abnormal proamniotic cavity morphology
			MP:0001158	abnormal prostate gland morphology
			MP:0003607	abnormal prostate gland physiology
			MP:0000150	abnormal rib morphology
			MP:0002060	abnormal skin morphology
			MP:0000157	abnormal sternum morphology
			MP:0001718	abnormal visceral yolk sac morphology
			MP:0001241	absent epidermis stratum corneum
			MP:0004806	absent germ cells
			MP:0002777	absent ovarian follicles
			MP:0009078	adrenal gland hyperplasia
			MP:0004024	aneuploidy
			MP:0005159	azoospermia
			MP:0005384	cellular phenotype
			MP:0008866	chromosomal instability
			MP:0004028	chromosome breakage
			MP:0009674	decreased birth weight
			MP:0001262	decreased body weight
			MP:0000333	decreased bone marrow cell number
			MP:0008813	decreased common myeloid progenitor cell number
			MP:0001698	decreased embryo size
			MP:0009431	decreased fetal weight
			MP:0011704	decreased fibroblast proliferation
			MP:0004502	decreased incidence of tumors by chemical induction
			MP:0008770	decreased survivor rate
			MP:0002052	decreased tumor incidence
			MP:0010308	decreased tumor latency
			MP:0008008	early cellular replicative senescence
			MP:0003984	embryonic growth retardation
			MP:0011097	embryonic lethality between somite formation and embryo turning, complete penetrance
			MP:0011098	embryonic lethality during organogenesis, complete penetrance
			MP:0011108	embryonic lethality during organogenesis, incomplete penetrance
			MP:0011092	embryonic lethality, complete penetrance
			MP:0004556	enlarged allantois
			MP:0003335	exocrine pancreatic insufficiency
			MP:0001926	female infertility
			MP:0004201	fetal growth retardation
			MP:0005378	growth/size/body region phenotype
			MP:0005387	immune system phenotype
			MP:0001606	impaired hematopoiesis
			MP:0006413	increased T cell apoptosis
			MP:0002024	increased T cell derived lymphoma incidence
			MP:0006042	increased apoptosis
			MP:0002038	increased carcinoma incidence
			MP:0012431	increased lymphoma incidence
			MP:0001883	increased mammary adenocarcinoma incidence
			MP:0010299	increased mammary gland tumor incidence
			MP:0003992	increased mortality induced by ionizing radiation
			MP:0009219	increased prostate intraepithelial neoplasia incidence
			MP:0008943	increased sensitivity to induced cell death
			MP:0004955	increased thymus weight
			MP:0002020	increased tumor incidence
			MP:0000585	kinked tail
			MP:0011109	lethality throughout fetal growth and development, incomplete penetrance
			MP:0001925	male infertility
			MP:0011088	neonatal lethality, incomplete penetrance
			MP:0002006	neoplasm
			MP:0003631	nervous system phenotype
			MP:0002169	no abnormal phenotype detected
			MP:0000929	open neural tube
			MP:0013236	ovary degeneration
			MP:0011090	perinatal lethality, incomplete penetrance
			MP:0011086	postnatal lethality, incomplete penetrance
			MP:0002083	premature death
			MP:0011091	prenatal lethality, complete penetrance
			MP:0011101	prenatal lethality, incomplete penetrance
			MP:0005389	reproductive system phenotype
			MP:0005044	sepsis
			MP:0001127	small ovary
			MP:0001147	small testis
			MP:0000694	spleen hypoplasia
BRIP1	Brip1	MGI:2442836	MP:0008057	abnormal DNA replication
			MP:0011751	abnormal X-Y chromosome synapsis during male meiosis
			MP:0005621	abnormal cell physiology
			MP:0008966	abnormal chiasmata formation
			MP:0003702	abnormal chromosome morphology
			MP:0000367	abnormal coat/ hair morphology
			MP:0002075	abnormal coat/hair pigmentation
			MP:0010948	abnormal double-strand DNA break repair
			MP:0001406	abnormal gait
			MP:0012000	abnormal limb position
			MP:0003582	abnormal ovary development
			MP:0009362	abnormal primary ovarian follicle morphology
			MP:0011750	abnormal seminiferous tubule epithelium morphology
			MP:0002216	abnormal seminiferous tubule morphology
			MP:0006378	abnormal spermatogonia morphology
			MP:0002685	abnormal spermatogonia proliferation
			MP:0001529	abnormal vocalization
			MP:0001304	cataract
			MP:0008866	chromosomal instability
			MP:0000352	decreased cell proliferation
			MP:0001935	decreased litter size
			MP:0008392	decreased primordial germ cell number
			MP:0030934	decreased primordial germ cell proliferation
			MP:0004852	decreased testis weight
			MP:0008008	early cellular replicative senescence
			MP:0009092	endometrium hyperplasia
			MP:0002628	hepatic steatosis
			MP:0013538	increased Harderian gland adenoma incidence
			MP:0002776	increased Sertoli cell number
			MP:0009308	increased adenocarcinoma incidence
			MP:0010383	increased adenoma incidence
			MP:0014040	increased cellular sensitivity to DNA damaging agents
			MP:0012431	increased lymphoma incidence
			MP:0002041	increased pituitary adenoma incidence
			MP:0030935	increased primordial germ cell apoptosis
			MP:0002020	increased tumor incidence
			MP:0004030	induced chromosome breakage
			MP:0002687	oligozoospermia
			MP:0002016	ovary cysts
			MP:0001921	reduced fertility
			MP:0001147	small testis
			MP:0003205	testicular atrophy
			MP:0001940	testis hypoplasia
CASP4	Casp4	MGI:107700	MP:0012125	decreased bronchoconstrictive response
			MP:0008639	decreased circulating interleukin-1 alpha level
			MP:0008642	decreased circulating interleukin-1 beta level
			MP:0008636	decreased circulating interleukin-18 level
			MP:0008655	decreased interleukin-1 alpha secretion
			MP:0008658	decreased interleukin-1 beta secretion
			MP:0008685	decreased interleukin-18 secretion
			MP:0011081	decreased macrophage apoptosis
			MP:0005576	decreased pulmonary ventilation
			MP:0009767	decreased sensitivity to xenobiotic induced morbidity/mortality
			MP:0008734	decreased susceptibility to endotoxin shock
			MP:0005559	increased circulating glucose level
			MP:0005573	increased pulmonary respiratory rate
CASP8	Casp8	MGI:1261423	MP:0004392	abnormal CD8-positive, alpha-beta T cell physiology
			MP:0001828	abnormal T cell activation
			MP:0008037	abnormal T cell morphology
			MP:0002444	abnormal T cell physiology
			MP:0005094	abnormal T cell proliferation
			MP:0003944	abnormal T cell subpopulation ratio
			MP:0002420	abnormal adaptive immunity
			MP:0002429	abnormal blood cell morphology/development
			MP:0002128	abnormal blood circulation
			MP:0001614	abnormal blood vessel morphology
			MP:0000313	abnormal cell death
			MP:0001570	abnormal circulating enzyme level
			MP:0003396	abnormal embryonic hematopoiesis
			MP:0001216	abnormal epidermal layer morphology
			MP:0000266	abnormal heart morphology
			MP:0000277	abnormal heart shape
			MP:0005294	abnormal heart ventricle morphology
			MP:0002396	abnormal hematopoietic system morphology/development
			MP:0002490	abnormal immunoglobulin level
			MP:0002655	abnormal keratinocyte morphology
			MP:0002135	abnormal kidney morphology
			MP:0000598	abnormal liver morphology
			MP:0001175	abnormal lung morphology
			MP:0002619	abnormal lymphocyte morphology
			MP:0008113	abnormal macrophage differentiation
			MP:0002414	abnormal myeloblast morphology/development
			MP:0002189	abnormal myocardial trabeculae morphology
			MP:0005329	abnormal myocardium layer morphology
			MP:0003638	abnormal response/metabolism to endogenous compounds
			MP:0002060	abnormal skin morphology
			MP:0001718	abnormal visceral yolk sac morphology
			MP:0004076	abnormal vitelline vascular remodeling
			MP:0003229	abnormal vitelline vasculature morphology
			MP:0001874	acanthosis
			MP:0005017	decreased B cell number
			MP:0005093	decreased B cell proliferation
			MP:0004978	decreased B-1 B cell number
			MP:0008075	decreased CD4-positive, alpha beta T cell number
			MP:0008079	decreased CD8-positive, alpha-beta T cell number
			MP:0013435	decreased CD8-positive, naive alpha-beta T cell number
			MP:0006414	decreased T cell apoptosis
			MP:0005018	decreased T cell number
			MP:0005095	decreased T cell proliferation
			MP:0001265	decreased body size
			MP:0001262	decreased body weight
			MP:0001698	decreased embryo size
			MP:0000221	decreased leukocyte cell number
			MP:0008182	decreased marginal zone B cell number
			MP:0009764	decreased sensitivity to induced morbidity/mortality
			MP:0005166	decreased susceptibility to injury
			MP:0001194	dermatitis
			MP:0003853	dry skin
			MP:0011098	embryonic lethality during organogenesis, complete penetrance
			MP:0011108	embryonic lethality during organogenesis, incomplete penetrance
			MP:0011092	embryonic lethality, complete penetrance
			MP:0000702	enlarged lymph nodes
			MP:0000691	enlarged spleen
			MP:0001222	epidermal hyperplasia
			MP:0009795	epidermal spongiosis
			MP:0005397	hematopoietic system phenotype
			MP:0005244	hemopericardium
			MP:0001606	impaired hematopoiesis
			MP:0002796	impaired skin barrier function
			MP:0005014	increased B cell number
			MP:0008078	increased CD8-positive, alpha-beta T cell number
			MP:0002497	increased IgE level
			MP:0008499	increased IgG1 level
			MP:0005015	increased T cell number
			MP:0006042	increased apoptosis
			MP:0003222	increased cardiomyocyte apoptosis
			MP:0010844	increased effector memory CD4-positive, alpha-beta T cell number
			MP:0010850	increased effector memory CD8-positive, alpha-beta T cell number
			MP:0003131	increased erythrocyte cell number
			MP:0005013	increased lymphocyte cell number
			MP:0000324	increased mast cell number
			MP:0005165	increased susceptibility to injury
			MP:0003400	kinked neural tube
			MP:0001860	liver inflammation
			MP:0000688	lymphoid hyperplasia
			MP:0006085	myocardium necrosis
			MP:0001722	pale yolk sac
			MP:0001787	pericardial edema
			MP:0011086	postnatal lethality, incomplete penetrance
			MP:0002083	premature death
			MP:0011091	prenatal lethality, complete penetrance
			MP:0001192	scaly skin
			MP:0001786	skin edema
			MP:0000601	small liver
			MP:0000694	spleen hypoplasia
			MP:0001219	thick epidermis
			MP:0002652	thin myocardium
			MP:0000280	thin ventricular wall
			MP:0010017	visceral vascular congestion
			MP:0000930	wavy neural tube
CDH1	Cdh1	MGI:88354	MP:0001614	abnormal blood vessel morphology
			MP:0003566	abnormal cell adhesion
			MP:0001672	abnormal embryo development
			MP:0002085	abnormal embryonic tissue morphology
			MP:0008882	abnormal enterocyte physiology
			MP:0002086	abnormal extraembryonic tissue morphology
			MP:0006270	abnormal mammary gland growth during lactation
			MP:0006269	abnormal mammary gland growth during pregnancy
			MP:0004047	abnormal milk composition
			MP:0005215	abnormal pancreatic islet morphology
			MP:0001711	abnormal placenta morphology
			MP:0010038	abnormal placenta physiology
			MP:0008803	abnormal placental labyrinth vasculature morphology
			MP:0009781	abnormal preimplantation embryo development
			MP:0005028	abnormal trophectoderm morphology
			MP:0005031	abnormal trophoblast layer morphology
			MP:0002663	absent blastocoele
			MP:0012102	absent trophectoderm
			MP:0003059	decreased insulin secretion
			MP:0011521	decreased placental labyrinth size
			MP:0001730	embryonic growth arrest
			MP:0011094	embryonic lethality before implantation, complete penetrance
			MP:0011096	embryonic lethality between implantation and somite formation, complete penetrance
			MP:0011098	embryonic lethality during organogenesis, complete penetrance
			MP:0011092	embryonic lethality, complete penetrance
			MP:0009687	empty decidua capsularis
			MP:0003694	failure of blastocyst to hatch from the zona pellucida
			MP:0012111	failure of morula compaction
			MP:0005378	growth/size/body region phenotype
			MP:0013716	hypolactation
			MP:0005293	impaired glucose tolerance
			MP:0009113	increased pancreatic beta cell mass
			MP:0011819	increased pancreatic beta cell proliferation
			MP:0002412	increased susceptibility to bacterial infection
			MP:0012119	increased trophectoderm apoptosis
			MP:0010249	lactation failure
			MP:0002006	neoplasm
			MP:0002169	no abnormal phenotype detected
			MP:0001722	pale yolk sac
			MP:0003717	pallor
			MP:0001715	placental labyrinth hypoplasia
			MP:0002080	prenatal lethality
			MP:0011091	prenatal lethality, complete penetrance
			MP:0011100	preweaning lethality, complete penetrance
CDH3	Cdh3	MGI:88356	MP:0000628	abnormal mammary gland development
			MP:0000627	abnormal mammary gland morphology
			MP:0001884	mammary gland alveolar hyperplasia
			MP:0001885	mammary gland duct hyperplasia
			MP:0000630	mammary gland hyperplasia
CDKAL1	Cdkal1	MGI:1921765	MP:0005621	abnormal cell physiology
			MP:0002078	abnormal glucose homeostasis
			MP:0003564	abnormal insulin secretion
			MP:0001303	abnormal lens morphology
			MP:0003562	abnormal pancreatic beta cell physiology
			MP:0005215	abnormal pancreatic islet morphology
			MP:0009287	decreased abdominal fat pad weight
			MP:0001262	decreased body weight
			MP:0005560	decreased circulating glucose level
			MP:0002727	decreased circulating insulin level
			MP:0000198	decreased circulating phosphate level
			MP:0011940	decreased food intake
			MP:0003059	decreased insulin secretion
			MP:0009356	decreased liver triglyceride level
			MP:0008844	decreased subcutaneous adipose tissue amount
			MP:0005318	decreased triglyceride level
			MP:0005293	impaired glucose tolerance
			MP:0001260	increased body weight
			MP:0005559	increased circulating glucose level
			MP:0005669	increased circulating leptin level
			MP:0001415	increased exploration in new environment
			MP:0009355	increased liver triglyceride level
			MP:0005317	increased triglyceride level
			MP:0002169	no abnormal phenotype detected
CDON	Cdon	MGI:1926387	MP:0001614	abnormal blood vessel morphology
			MP:0000822	abnormal brain ventricle morphology
			MP:0000788	abnormal cerebral cortex morphology
			MP:0003935	abnormal craniofacial development
			MP:0000428	abnormal craniofacial morphology
			MP:0000783	abnormal forebrain morphology
			MP:0000455	abnormal maxilla morphology
			MP:0004538	abnormal maxillary shelf morphology
			MP:0004948	abnormal neuronal precursor proliferation
			MP:0002233	abnormal nose morphology
			MP:0009653	abnormal palate development
			MP:0012256	abnormal philtrum morphology
			MP:0002820	abnormal premaxilla morphology
			MP:0030137	abnormal upper incisor morphology
			MP:0012541	absent lamina terminalis
			MP:0000430	absent maxillary shelf
			MP:0030201	absent nasal septum cartilage
			MP:0030314	absent primary palate
			MP:0004790	absent upper incisors
			MP:0004463	basisphenoid bone foramen
			MP:0001265	decreased body size
			MP:0009897	decreased maxillary shelf size
			MP:0000440	domed cranium
			MP:0008535	enlarged lateral ventricles
			MP:0001914	hemorrhage
			MP:0005157	holoprosencephaly
			MP:0001891	hydrocephaly
			MP:0030202	nasal septum cartilage hypoplasia
			MP:0011088	neonatal lethality, incomplete penetrance
			MP:0003631	nervous system phenotype
			MP:0011090	perinatal lethality, incomplete penetrance
			MP:0030218	piriform aperture stenosis
			MP:0011086	postnatal lethality, incomplete penetrance
			MP:0002083	premature death
			MP:0011110	preweaning lethality, incomplete penetrance
			MP:0004462	small basisphenoid bone
			MP:0030197	small nasal septum
			MP:0006254	thin cerebral cortex
			MP:0000746	weakness
CFAP57	Cfap57	MGI:2686209	MP:0002152	abnormal brain morphology
			MP:0001417	decreased exploration in new environment
			MP:0001891	hydrocephaly
			MP:0001925	male infertility
CHD1	Chd1	MGI:88393	MP:0003077	abnormal cell cycle
			MP:0000428	abnormal craniofacial morphology
			MP:0002084	abnormal developmental patterning
			MP:0001672	abnormal embryo development
			MP:0001697	abnormal embryo size
			MP:0002092	abnormal eye morphology
			MP:0000455	abnormal maxilla morphology
			MP:0001680	abnormal mesoderm development
			MP:0004258	abnormal placenta size
			MP:0005221	abnormal rostral-caudal axis patterning
			MP:0002100	abnormal tooth morphology
			MP:0012159	absent anterior visceral endoderm
			MP:0002583	absent extraembryonic ectoderm
			MP:0001293	anophthalmia
			MP:0001698	decreased embryo size
			MP:0005562	decreased mean corpuscular hemoglobin
			MP:0005642	decreased mean corpuscular hemoglobin concentration
			MP:0010068	decreased red blood cell distribution width
			MP:0013292	embryonic lethality prior to organogenesis
			MP:0013293	embryonic lethality prior to tooth bud stage
			MP:0011092	embryonic lethality, complete penetrance
			MP:0001696	failure to gastrulate
			MP:0011191	increased embryonic epiblast cell apoptosis
			MP:0003131	increased erythrocyte cell number
			MP:0002608	increased hematocrit
			MP:0002169	no abnormal phenotype detected
			MP:0011100	preweaning lethality, complete penetrance
			MP:0011189	small embryonic epiblast
CHD7	Chd7	MGI:2444748	MP:0013350	Rathke's pouch hypoplasia
			MP:0003330	abnormal auditory tube morphology
			MP:0004924	abnormal behavior
			MP:0000913	abnormal brain development
			MP:0006126	abnormal cardiac outflow tract development
			MP:0000031	abnormal cochlea morphology
			MP:0012729	abnormal common carotid artery morphology
			MP:0004922	abnormal common crus morphology
			MP:0000780	abnormal corpus callosum morphology
			MP:0001056	abnormal cranial nerve morphology
			MP:0004249	abnormal crista ampullaris morphology
			MP:0004409	abnormal crista ampullaris neuroepithelium morphology
			MP:0006280	abnormal digit development
			MP:0004736	abnormal distortion product otoacoustic emission
			MP:0003938	abnormal ear development
			MP:0004261	abnormal embryonic neuroepithelium morphology
			MP:0012167	abnormal epigenetic regulation of gene expression
			MP:0003126	abnormal external female genitalia morphology
			MP:0001286	abnormal eye development
			MP:0002092	abnormal eye morphology
			MP:0006354	abnormal fourth pharyngeal arch artery morphology
			MP:0000798	abnormal frontal lobe morphology
			MP:0030831	abnormal glenoid fossa morphology
			MP:0000556	abnormal hindlimb morphology
			MP:0000807	abnormal hippocampus morphology
			MP:0030109	abnormal incudomalleolar joint morphology
			MP:0030396	abnormal incus long process morphology
			MP:0005106	abnormal incus morphology
			MP:0030394	abnormal incus short process morphology
			MP:0002859	abnormal inner ear canal fusion
			MP:0000034	abnormal inner ear vestibule morphology
			MP:0002236	abnormal internal nares morphology
			MP:0000037	abnormal lateral semicircular canal morphology
			MP:0005545	abnormal lens development
			MP:0008374	abnormal malleus manubrium morphology
			MP:0000029	abnormal malleus morphology
			MP:0001386	abnormal maternal nurturing
			MP:0020900	abnormal middle ear epithelium morphology
			MP:0005105	abnormal middle ear ossicle morphology
			MP:0002066	abnormal motor capabilities/coordination/movement
			MP:0001516	abnormal motor coordination/balance
			MP:0006306	abnormal nasal pit morphology
			MP:0008547	abnormal neocortex morphology
			MP:0002950	abnormal neural crest cell migration
			MP:0004979	abnormal neuronal precursor cell number
			MP:0004948	abnormal neuronal precursor proliferation
			MP:0009944	abnormal olfactory lobe morphology
			MP:0004269	abnormal optic cup morphology
			MP:0006305	abnormal optic eminence morphology
			MP:0006030	abnormal otic vesicle development
			MP:0002177	abnormal outer ear morphology
			MP:0004479	abnormal oval window morphology
[truncated: 21,119 more rows]

## Sheet: ST3
Supplementary Table S3.
Characteristics of likely pathogenic variants fulfilling the project's strict selection criteria, which were identified in ns-CP patients
		GENE					VARIANT
Patient	Cleft type	Name	Ensembl ID	MANE Select transcripta	Cytoband	rs number	DNA effect	Protein effect	Locationb	Exonic position	gnomAD frequencyc
DE NOVO VARIANTS
CP_1	Cleft of the hard and soft palate	IRF6	ENSG00000117595	ENST00000367021 / NM_006147	1q32.2	NEW	c.224A>G	p.Asp75Gly	chr1:209796503	exon 4 of 9 position 50 of 205	not found
CP_2	Cleft of the hard and soft palate	NHS	ENSG00000188158	ENST00000676302 / NM_001291867	Xp22.13	NEW	c.568G>C	p.Val190Leu	chrX:17687744	exon 2 of 9 position 3 of 153	not found
VARIANTS INHERITED FROM UNAFFECTED PARENT
CP_3	Cleft of the hard and soft palate	COL17A1	ENSG00000065618	ENST00000648076 / NM_000494	10q25.1	NEW	c.2435-1G>A		ch10:104043582	intron 34 of 55 position 243 of 243	not found
CP_4	Cleft of the hard and soft palate	DLG1	ENSG00000075711	ENST00000667157 / NM_001366207	3q29	rs139789027	c.1587G>C	p.Glu529Asp	chr3:197090986	exon 15 of 25 position 41 of 115	2.95e-05
CP_5	Cleft of the hard and soft palate	FLNB	ENSG00000136068	ENST00000295956 / NM_001457	3p14.3	NEW	c.3605A>G	p.Tyr1202Cys	chr3:58123571	exon 21 of 46 position 479 of 598	not found
CP_6	Cleft of the hard and soft palate	LRP6	ENSG00000070018	ENST00000261349 / NM_002336	12p13.2	rs769446193	c.481C>A	p.Pro161Thr	chr12:12203369	exon 3 of 23 position 32 of 198	not found
CP_7	Cleft of the hard and soft palate	NOTCH2	ENSG00000134250	ENST00000256646 / NM_024408	1p12	NEW	c.1997A>G	p.Tyr666Cys	chr1:119959421	exon 12 of 34 position 82 of 111	not found
CP_8	Cleft of the hard and soft palate	TP63	ENSG00000073282	ENST00000264731 / NM_003722	3q28	NEW	c.353A>T	p.Asn118Ile	chr3:189808300	exon 12 of 34 position 82 of 111	not found
CP_9	Cleft of the hard and soft palate	VAX1	ENSG00000148704	ENST00000369206 / NM_001112704	10q25.3	NEW	c.400G>A	p.Ala134Thr	chr10:117136501	exon 2 of 3 position 159 of 188	not found
CP_10	Cleftof the hard and soft palate	WNT5B	ENSG00000111186	ENST00000397196 / NM_032642	12p13.33	rs529807731	c.716G>T	p.Arg239Leu	chr12:1645888	exon 5 of 5 position 95 of 1419	0
VARIANTS WITH UNKNOWN INHERITANCE
CP_11	Cleft of the hard and soft palate	ARHGAP29	ENSG00000137962	ENST00000260526 / NM_004815	1p22.1	rs867470445	c.1706G>A	p.Arg569Gln	chr1:94186573	exon 16 of 23 position 25 of 99	1.47e-05
CP_12	Cleft of the soft palate	TBX18	ENSG00000112837	ENST00000369663 / NM_001080508	6q14.3	NEW	c.674A>T	p.His225Leu	chr6:084756795	exon 4 of 8 position 75 of 17	not found
aMANE, Matched Annotation from NCBI and EMBL-EBI; MANE Select identifies one high-quality representative transcript per protein-coding gene that is well-supported by experimental data and represents the biology of the gene
bGRChC38/hg38
cThe Genome Aggregation Database v.3.1.1 [gnomAD, genome sequencing data, population: European (non-Finnish)]

## Sheet: ST4
Supplementary Table S4.
Characteristic of all likely pathogenic variants, including variants not fulfilling the project's strict selection criteria, which were identified in ns-CP patients
Patient	Gender	Family historya	Gene	rs number	Variant effect		gnomAD frequencyb		IN SILICO PATHOGENICITY PREDICTIONc																	ADA	CADD	Genotyping resultsf			Transcript	Locationg	Cytoband	Exonic position
					DNA change	Protein change	Exomes	Genomes	1	2	3	4	5	6	7	8	9	10	11	12	13	14	15	16	17	scored	scoree	Patient	Father	Mother
CP_1	M	NO	IRF6	NEW	c.224A>G	p.Asp75Gly	not found	not found	D	M	D	D	D	D	D	P	P	D	D	D	P	P	D	D	D		28.5	HET	P	P	NM_006147.4	chr1:209796503	1q32.2	exon 4 of 9 position 50 of 205
			FGF23	rs104894342	c.211A>G	p.Ser71Gly	1.6e-05	1.4e-05	D	M	D	D	D	N	D	P	P	D	D	D	P	P	T	D	D		29.7	HET	P	HET	NM_020638.3	chr12:4379372	12p13.32	exon 1 of 3 position 341 of 341
CP_2	F	YES	NHS	NEW	c.568G>C	p.Val190Leu	not found	not found	D	N	T	D	D	D	T			T, D	T, D	N	B	B	D	T	T		24.6	HET	P	P	NM_198270.4	chrX:17687744	Xp22.13	exon 2 of 8 position 3 of 153
CP_3	F	NO	COL17A1	NEW	c.2435-1G>A		not found	not found	D			D				P	P									0.9999	33	HET	P	HET	NM_000494.4	ch10:104043582	10q25.1	intron 34 of 55 position 243 of 243
			LHX2	rs754213670	c.623C>T	p.Pro208Leu	4.36e-06	0	D	L	D	D	D	D	D	B	B	D	D	N	B	B	D	T	T		23.9	HET	P	HET	NM_004789.4	chr9:124015421	9q33.3	exon 3 of 5 position 300 of 404
CP_4	F	YES	DLG1	rs139789027	c.1686G>C	p.Glu562Asp	1.59e-05	2.1e-05	D	M	D	D	N	D	T	B	P	D	D	N	B	B	T	D	D		23.6	HET	P	HET	NM_004087.2	chr3:197090986	3q29	exon 16 of 26 position 41 of 115
CP_5	F	NO	FLNB	NEW	c.3605A>G	p.Tyr1202Cys	not found	not found	D	M	T	D	D	D	D	P	P	D	D	D	P	P	D	D	D		29.2	HET	no DNA	HET	NM_001164318.2	chr3:58123571	3p14.3	exon 21 of 47 position 479 of 598
CP_6	F	NO	LRP6	rs769446193	c.481C>A	p.Pro161Thr	3.98e-06	not found	D	H	D	D	D	D	D	P	P	D	D	D	P	P	D	D	D		26.5	HET	no DNA	HET	NM_002336.3	chr12:12203369	12p13.2	exon 3 of 23 position 32 of 198
			FLNB	rs138034708	c.6121C>T	p.Arg2041Cys	0.000211	0.000126	B	L	D	D	D	N	D	P	P	U	U	U	B	B	T	D	D		26.9	HET	no DNA	HET	NM_001164318.2	chr3:58148789	3p14.3	exon 37 of 47 position 141 of 204
CP_7	F	NO	NOTCH2	NEW	c.1997A>G	p.Tyr666Cys	not found	not found	D	H	D	D	D	U	D	P	P	D	D	D	P	P	T	D	D		26.1	HET	HET	P	NM_024408.4	chr1:119959421		exon 12 of 34 position 82 of 111
CP_8	M	NO	TP63	NEW	c.353A>T	p.Asn118Ile	not found	not found	D	L	T, D	D	D	D	D	P	P	D	D	D	P	P	D	D	D		27.6	HET	P	HET	NM_003722.5	chr3:189808300	3q28	exon 4 of 14 position 29 of 255
			AMIGO2	rs988237765	c.893A>G	p.His298Arg	not found	not found	D	L	T	D	N	D	T	B	B	T	T	N	B	B	T	T	T		25.1	HET	P	HET	NM_181847.4	chr12:047078110	12q13.11	exon 2 of 2 position 956 of 3359
CP_9	F	NO	VAX1	NEW	c.400G>A	p.Ala134Thr	not found	not found	D	H	D	D	D	D	D	P	P	D	D	D	P	P	D	D	D		27.6	HET	P	HET	NM_001112704.2	chr10:117136501	10q25.3	exon 2 of 3 position 159 of 188
			EDA2R	NEW	c.188C>T	p.Thr63Ile	not found	not found	P, D	M	T	D		N	T			T, D	D	D	B	B		T	T		23.6	HET	P	HET	NM_001242310.1	chrX:066605126	Xq12	exon 2 of 7 position 101 of 179
CP_10	M	NO	WNT5B	rs529807731	c.716G>T	p.Arg239Leu	2.02e-05	not found	D	H	T	D	D	D	D	P	P	D	D	D	B	P	D	D	D		32	HET	HET	P	NM_032642.3	chr12:1645888	12p13.33	exon 5 of 5 position 95 of 1419
			TBX3	rs772722825	c.1112G>T	p.Ser371Ile	2.13e-05	4.19e-05	D	M	D	D	D	N	T	P	P	D	T	N	B	B	D	D	D		28.1	HET	HET	P	NM_005996.4	chr12:114674823	12q24.21	exon 7 of 8 position 13 of 671
CP_11	M	NO	ARHGAP29	rs867470445	c.1706G>A	p.Arg569Gln	not found	6.99e-06	D	M	T	D	D	N	T	P	P	D	D	D	B	B	D	T	T		28.3	HET	no DNA	P	NM_004815.4	chr1:94186573	1p22.1	exon 16 of 23 position 25 of 99
			CASP4	rs200174319	c.8-1G>A		8.09e-06	not found	D			D				P	U									0.9999	29.4	HET	no DNA	P	NM_001225.4	chr11:104955002	11q22.3	intron 1 of 8 position 13517 of 13517
			MYH9	rs527571090	c.5338C>T	p.Arg1780Trp	6.76e-05	7.68e-05	D	M	D	D	D	D	D	B	B	D	D	D	B	P	T	D	D		25.7	HET	no DNA	HET	NM_002473.5	chr22:36285266	22q12.3	exon 38 of 41 position 64 of 209
CP_12	F	NO	TBX18	NEW	c.674A>T	p.His225Leu	not found	not found	D	H	D	D	D	D	D	P	P	D	D	D	P	P	D	D	D		31	HET	no DNA	P	NM_001080508.3	chr6:084756795	6q14.3	exon 4 of 8 position 75 of 172
			DNM2	NEW	c.1216G>A	p.Asp406Asn	not found	not found	D		T	D	D	D	D	P	P	D	D	D	B	P	D	D	D		31	HET	no DNA	HET	NM_001005361.3	chr19:010797399	19p13.2	exon 10 of 21 position 20 of 139
CP_13	M	NO	SOX4	NEW	c.1108G>C	p.Ala370Pro	not found	not found	P	N	D	N	N	U	T	B	B	T	T	N	B	B	T	D	D		23	HET	P	P	NM_003107.3	chr6:021595642	6p22.3	exon 1 of 1 position 1892 of 4868
CP_14	F	NO	ABCA4	rs61750137	c.4234C>T	p.Gln1412*	3.98e-06	6.98e-06	D			D	N	N													20.1	HET	no DNA	no DNA	NM_000350.3	chr1:94031015	1p22.1	exon 28 of 50 position 106 of 125
			SOX4	rs201864836	c.947C>T	p.Ala316Val	0.00659	0.00591	D	L	D	N	N	U	D	B	P	D	D	N	P	B	T	D	D		26.9	HET	no DNA	no DNA	NM_003107.3	chr6:21595481	6p22.3	exon 1 of 1 position 1731 of 4868
			SPRY2	NEW	c.35A>T	p.Gln12Leu	not found	not found	D	L	T	D	D	N	T	B	B	T	T	N	B	B	T	T	T		23.4	HET	no DNA	no DNA	NM_005842.4	chr13:80337671	13q31.1	exon 2 of 2 position 86 of 1780
CP_15	M	NO	DHODH	NEW	c.749C>G	p.Ala250Gly	not found	not found	U	U	U	D	D	D	D	B	B	D	D	N	P	B	B	D	D		23.6	HET	P	HET	NM_001361.5	chr16:72022405	16q22.2	exon 6 of 9 position 44 of 114
CP_16	M	NO	PTCH2	rs776067190	c.2120T>G	p.Val707Gly	4.02e-06	not found	D	M	D	D	D	N	D	P	P	D	D	D	P	P	D	D	D		27.1	HET	HET	P	NM_003738.5	chr1:044827653	1p34.1	exon 15 of 22 position 62 of 313
			NOTCH2	NEW	c.571C>T	p.His191Tyr	not found	not found	P	N	T	N	N	U	T	B	B	T	T	N	B	B	T	T	T		23.1	HET	HET	P	NM_024408.4	chr1:119997177	1p12	exon 4 of 34 position 156 of 336
CP_17	F	NO	APC	NEW	c.4598A>G	p.Asn1533Ser	not found	6.98e-06	D	N	D	D	D	D	T	B	P	T	T	N	B	B	T	T	T		22.4	HET	no DNA	P	NM_000038.6	chr5:112840192	5q22.2	exon 17 of 17 position 2640 of 8687
			NIPBL	NEW	c.2688A>C	p.Lys896Asn	not found	not found	D	L	D	D	N	D	T	B	B	D	T	N	B	B	T	D	D		23.1	HET	no DNA	P	NM_133433.4	chr5:36985868	5p13.2	exon 10 of 47 position 1193 of 1626
			IRF6	rs200808685	c.1060G>A	p.Asp354Asn	0.000227	0.000195	D	L	D	D	D	N	D	B	P	T, D	T, D	N	B	B	D	D	D	0.9998	25.3	HET	HET	P	NM_006147.4	chr1:209790495	1q32.2	exon 7 of 9 position 393 of 393
CP_18	M	NO	ADAMTS9	NEW	c.4210A>G	p.Thr1404Ala	not found	not found	D	M	T	D	D	D	T	B	B	D	D	N	B	B	T	T	T		22.4	HET	no DNA	no DNA	NM_182920.2	chr3:064594404	3p14.1	exon 28 of 40 position 31 of 177
CP_19	M	YES	DISP1	rs1169659747	c.680G>T	p.Gly227Val	not found	not found	D	M	D	D	D	D	D	P	P	D	D	D	P	P	D	D	D		29.4	HET	HET	P	NM_032890.5	chr1:222991536	1q41	exon 7 of 10 position 17 of 128
CP_20	F	NO	LOXL3	rs375983669	c.752C>T	p.Thr251Met	8.76e-05	8.37e-05	D	M	T	D	D	D	T	P	P	D	D	D	B	B	T	T	T		25.7	HET	HET	P	NM_032603.5	chr2:74536869	2p13.1	exon 5 of 14 position 60 of 220
CP_21	M	NO	SLC26A2	rs200897133	c.1633C>T	p.Arg545Cys	8.79e-05	not found	U	H	U	U	D	D	D	P	P	D	D	D	P	P	T	D	D		31	HET	P	HET	NM_000112.3	chr5:149981226	5q32	exon 3 of 3 position 934 of 7108
			SLC26A2	rs78676079	c.1474C>T	p.Arg492Trp	0.0167	0.0173	U	U	U	U	U	D	D	P	P	D	D	D	P	P	U	U	U		28.8	HET	P	HET	NM_000112.3	chr5:149981067	5q32	exon 3 of 3 position 775 of 7108
			KIF7	rs763937653	c.3197G>A	p.Arg1066His	1.24e-05	not found	D	M	T	D	D	D	D	P	P	D	T	D	U	B	T	D	D		32	HET	P	HET	NM_198525.3	chr15:089630408	15q26.1	exon 16 of 19 position 86 of 207
			PDS5B	rs201437175	c.3809T>C	p.Leu1270Pro	8.03e-06	2.11e-05	D	N		D	D	D	T	B	P	D	T	N	B	B	T	T	T		25.1	HET	P	HET	NM_015032.4	chr13:032770305	13q13.1	exon 32 of 35 position 185 of 440
CP_22	F	NO	SOX13	NEW	c.784C>G	p.Pro262Ala	not found	not found	D	M	D	D	N	D	T	B	B	T	T	N	B	B	T	D	D		21.9	HET	P	HET	NM_005686.3	chr1:204121908	1q32.1	exon 8 of 14 position 9 of 86
CP_23	F	NO	FGFR4	rs769459268	c.1991G>A	p.Arg664Gln	4e-05	3.49e-05	D	N	D	D	D	D	D	P	P	D	D	D	P	P	D	D	D		29.4	HET	P	HET	NM_213647.3	chr5:177096333	5q35.2	exon 15 of 18 position 47 of 71
			CNOT1	NEW	c.511G>C	p.Gly171Arg	not found	not found	D	L	T	D	D	D	T	P	P	T	T, D	D	B	B	D	T	T		31	HET	P	HET	NM_016284.5	chr16:058586671	16q21	exon 7 of 49 position 78 of 204
			OCA2	rs775106432	c.1670C>G	p.Thr557Ser	8.1e-06	not found	D	L	D	D	D	D	T	B	U	D	T	N	P	P	D	D	D		33	HET	P	HET	NM_000275.3	chr15:027957702	15q13.1	exon 16 of 24 position 34 of 148
CP_24	M	NO	SPTBN1	rs760932046	c.5C>T	p.Thr2Met	7.98e-06	not found	D	N	T	D	D	D	T	B	P	D	T	N	B	B	T	T	T		22.9	HET	P	HET	NM_003128.3	chr2:054526423	2p16.2	exon 2 of 36 position 52 of 195
CP_25	F	NO	ADGRL2	NEW	c.2203A>C	p.Asn735His	not found	not found	D		T	D	D	D	T	P	P	T, D	D	D	B	B	D	T	T		26.9	HET	P	HET	NM_001366005.1	chr1:081966463	1p31.1	exon 13 of 24 position 60 of 206
CP_26	F	NO	DLX5	rs887777137	c.830T>C	p.Leu277Ser	4.01e-06	not found	D	M	D	D	D	D	D	P	P	D	D	N	B	B	D	D	D		42	HET	no DNA	no DNA	NM_005221.6	chr7:97020776	7q21.3	exon 3 of 3 position 290 of 670
CP_27	F	NO	ABCA4	rs764915204	c.1039G>C	p.Ala347Pro	3.98e-06	not found	D	M	D	D	D	D	D	P	P	D	T	D	P	P	D	D	D		23	HET	no DNA	no DNA	NM_000350.3	chr1:94080538	1p22.1	exon 8 of 50 position 181 of 241
			ESRP2	rs201908706	c.1088G>A	p.Arg363Gln	0.000403	0.000454	D	M	T	D	D	D	T	P	P	D	D	D	B	B	D	T	T		28.9	HET	no DNA	no DNA	NM_024939.3	chr16:68232043	16q22.1	exon 10 of 15 position 61 of 302
CP_28	M	NO	TOX3	rs200208189	c.464G>A	p.Arg155Gln	0.000121	0.000202	D	M	T	D	D	D	T	B	P	T	T	N	B	B	T	T	T		24.12	HET	no DNA	no DNA	NM_001080430.4	chr16:52450491	16q12.1	exon 4 of 7 position 56 of 270
CP_29	F	NO	BRCA2	NEW	c.4247A>T	p.Gln1416Leu	not found	not found	P		T	D	N	N		B	B	D	T	D	B	B	T	T	T		22.4	HET	P	HET	NM_000059.3	chr13:32338602	13q13.1	exon 11 of 27 position 2338 of 4932
			FGFR4	rs75935301	c.1287C>A	p.Ser429Arg	0.000498	0.000565	P, D		T	D	D			B	B	T	T	N	B	B	T	T	T		22.1	HET	P	HET	NM_213647.3	chhr5:177093441	5q35.2	exon 10 of 18 position 36 of 146
			TSPEAR	rs782537440	c.1139T>A	p.Ile380Asn	3.98e-06	not found	D	M	D	D	D	D	D	P	P	D	D	D	P	P	D	D	D		33	HET	HET	P	NM_144991.3	chr21:44527302	21q22.3	exon 7 of 12 position 217 of 227
CP_30	M	NO	GLI2	rs770936696	c.4729G>A	p.Glu1577Lys	0.00016	8.38e-05	D	M	T	D		D	D	P	P	D	T	D	B	B		T	T		32	HET	no DNA	no DNA	NM_001371271.1	chr2:120990643	2q14.2	exon 14 of 14 position 2436 of 4446
			IL11RA	rs200580340	c.343C>T	p.Arg115Cys	0.000497	0.000447	D	M	T	D	D	N	T	P	P	T, D	T, D	N, D	B	B	T	T	T		26.2	HET	no DNA	no DNA	NM_001142784.2	chr9:34657046	9p13.3	exon 5 of 13 position 12 of 115
CP_31	M	NO	IFT88	rs201076403	c.742A>G	p.Met248Val	6.02e-05	5.59e-05	D	M	D	D	D	D	D	P	P	T	T	N	P	P	D	D	D		22.6	HET	no DNA	HET	NM_006531.5	chr13:20599468	13q12.11	exon 13 of 28 position 18 of 115
CP_32	F	YES	FLNB	rs770714919	c.6418G>A	p.Ala2140Thr	3.98e-06	not found	D	L	D	D	D	D	T	P	P	T	T	N	P	B	D	D	D		25.3	HET	no DNA	no DNA	NM_001457.4	chr3:058150185	3p14.3	exon 39 of 47 position 81 of 123
CP_33	M	NO	GAD1	NEW	c.100G>C	p.Gly34Arg	not found	not found	D	M	T, D	D	D	N	T	P	P	D	T, D	N, D	B	B	D	D	D		29.6	HET	no DNA	no DNA	NM_000817.3	chr2:170822104	2q31.1	exon 3 of 17 position 18 of 63
			RUNX3	rs761778827	c.143C>T	p.Ala48Val)	9.34e-06	not found	P	L	D	D	N	U	T	B	B	T	T	N	B	B	T	D	D		22	HET	no DNA	no DNA	NM_004350.3	chr1:024929726	1p36.11	exon 1 of 5 position 551 of 690
			FLNB	rs770714919	c.6418G>A	p.Ala2140Thr	3.98e-06	not found	D	L	D	D	D	D	T	P	P	T	T	N	P	B	D	D	D		25.3	HET	no DNA	no DNA	NM_001164317.2	chr3:058150185	3p14.3	exon 39 of 47 position 81 of 123
No likely pathogenic variants were found in patients CP_34, CP_35, CP_36, CP_37 and CP_38.
aex. fam., extended family
bThe Genome Aggregation Database v.3.1.1 [gnomAD, genome sequencing data, population: European (non-Finnish)]
cPathogenicity of missense variants was predicted using 17 in silico tools (1 - MutationTaster, 2 - MutationAssessor, 3 - FATHMM, 4 - FATHMM-MKL, 5 - FATHMM-XF, 6 - LRT, 7 - DEOGEN2, 8 - EIGEN,
9 - EIGEN PC, 10 - SIFT, 11 - SIFT4G, 12 - PROVEAN, 13 - MVP, 14 - REVEL, 15 - PrimateAI, 16 - MetaSVM and 17 - MetaLR)
B, Benign; D, Damaging / Deleterious; Dc, Disease causing; H, High; L, Low; M, Medium; N, Neutral; P, Pathogenic; T, Tolerated; U, Uncertain
dAdaptive boosting (ADA) score for variants predicted to affect splicing; the ADA score close to 1 indicates a high probability of being splice‐affecting variant - dbNSFP database
eCADD - Combined Annotation Dependent Depletion version 1.6. https://cadd.gs.washington.edu/
fSanger sequencing; HET, heterozygote; wt, wild-type
gGRChC38/hg38
